# Supplementary material for: A Comparative View on the Oviductal Environment during the Periconception Period
Source: Biomolecules. 2020 Dec 17;10(12):1690. doi: 10.3390/biom10121690 (PMC7766821; doi:10.3390/biom10121690)
Supplement: Supplementary file 1 [file biomolecules-10-01690-s001.zip]

Archive with 5 entries (4 files):
- Supplementary_file/
- Supplementary_file/Supplementary_tables_S4-7.xls
- Supplementary_file/Supplementary_table_S1_Detected_peptides_Sus_scrofa_OF-2.xls
- Supplementary_file/Supplementary_table_S2_DEGs_oviduct_cow+mare+sow.xls
- Supplementary_file/Supplementary_table_S3_Exosomal_vs_secreted.xls
