# Supplementary material for: A Comparative View on the Oviductal Environment during the Periconception Period
Source: Biomolecules. 2020 Dec 17;10(12):1690. doi: 10.3390/biom10121690 (PMC7766821; doi:10.3390/biom10121690)
Supplement: Supplementary file 1 [file biomolecules-10-01690-s001.zip › Supplementary_file/Supplementary_tables_S4-7.xls]

## Sheet: Table S4 Conserved interactions
Species	OF proteins		Receptor in 8-cell embryo		Bovine RNA (TPM)	Porcine RNA (TPM)	Human RNA (TPM)	Bibliography (OF proteins)
All	annexin A1	ANXA1	epidermal growth factor receptor	EGFR	1.82417	2.10362	1.70747	Banliat et al. (2020)
	apolipoprotein C-III	APOC3	syndecan 2	SDC2	50.9884	4.20131	19.7947
	complement component 3	C3	CD19 molecule	CD19	1.10661	1.08127	2.51447	Lee et al. (2004); Georgiou et al. (2007)
			CD81 molecule	CD81	9.01564	76.5863	4.43682
All	calreticulin	CALR	integrin, alpha V	ITGAV	1.84827	20.2969	24.902
All	fibrinogen gamma chain	FGG	integrin, alpha V	ITGAV	1.84827	20.2969	24.902	Klein et al. (2015)
All	fibrinogen gamma chain	FGG	integrin, beta 1 (fibronectin receptor, beta polypeptide, antigen CD29 includes MDF2, MSK12)	ITGB1	22.9931	118.345	21.1235
	glucose-6-phosphate isomerase	GPI	autocrine motility factor receptor, E3 ubiquitin protein ligase	AMFR	37.6308	1.094	8.15796
	heat shock protein 90kDa alpha (cytosolic), class A member 1	HSP90AA1	cystic fibrosis transmembrane conductance regulator (ATP-binding cassette sub-family C, member 7)	CFTR	26.2841	2.3794	81.3652
			epidermal growth factor receptor	EGFR	1.82417	2.10362	1.70747
All	lactotransferrin	LTF	transferrin receptor	TFRC	19.7234	902.28	23.7525	Ward et al. (1999)
Bovine+Porcine	albumin	ALB	low density lipoprotein receptor-related protein 2	LRP2	9.27808	5.07369
	apolipoprotein C-III	APOC3	toll-like receptor 2	TLR2	21.0727	2.95926
	complement component 3	C3	complement component 5a receptor 2	C5AR2	4.33849	3.29871
	calreticulin	CALR	integrin, alpha 2b (platelet glycoprotein IIb of IIb/IIIa complex, antigen CD41)	ITGA2B	3.71724	13.3837
	fibrinogen alpha chain	FGA	integrin, alpha 2b (platelet glycoprotein IIb of IIb/IIIa complex, antigen CD41)	ITGA2B	3.71724	13.3837
	fibrinogen alpha chain	FGA	integrin, alpha V	ITGAV	1.84827	20.2969
	fibrinogen alpha chain	FGA	integrin, beta 1 (fibronectin receptor, beta polypeptide, antigen CD29 includes MDF2, MSK12)	ITGB1	22.9931	118.345
	fibrinogen beta chain	FGB	integrin, alpha 2b (platelet glycoprotein IIb of IIb/IIIa complex, antigen CD41)	ITGA2B	3.71724	13.3837
	fibrinogen beta chain	FGB	integrin, alpha V	ITGAV	1.84827	20.2969
			integrin, beta 1 (fibronectin receptor, beta polypeptide, antigen CD29 includes MDF2, MSK12)	ITGB1	22.9931	118.345
	fibrinogen gamma chain	FGG	integrin, alpha 2b (platelet glycoprotein IIb of IIb/IIIa complex, antigen CD41)	ITGA2B	3.71724	13.3837
	GNAS complex locus	GNAS	vasoactive intestinal peptide receptor 1	VIPR1	1.27347	6.03697
	haptoglobin	HP	asialoglycoprotein receptor 1	ASGR1	32.0007	2.15224
			asialoglycoprotein receptor 2	ASGR2	2.58347	50.9261
	plasminogen	PLG	coagulation factor II (thrombin) receptor	F2R	3.62828	5.9797
	plasminogen	PLG	coagulation factor II (thrombin) receptor-like 1	F2RL1	24.9911	2.27432
	plasminogen	PLG	coagulation factor III (thromboplastin, tissue factor)	F3	254.957	5.75592
	plasminogen	PLG	fms-related tyrosine kinase 1	FLT1	31.7354	1.10941
	plasminogen	PLG	integrin, beta 1 (fibronectin receptor, beta polypeptide, antigen CD29 includes MDF2, MSK12)	ITGB1	22.9931	118.345
	plasminogen	PLG	plasminogen receptor, C-terminal lysine transmembrane protein	PLGRKT	4.04579	19.6419
	prothymosin, alpha	PTMA	vasoactive intestinal peptide receptor 1	VIPR1	1.27347	6.03697
	transferrin	TF	transferrin receptor	TFRC	19.7234	902.28
Bovine+Human	alpha-2-macroglobulin	A2M	low density lipoprotein receptor-related protein 1	LRP1	2.16203		2.23149
Bovine+Human	apolipoprotein E	APOE	low density lipoprotein receptor	LDLR	2.19204		2.65046
			low density lipoprotein receptor-related protein 1	LRP1	2.16203		2.23149
			sortilin-related receptor, L(DLR class) A repeats containing	SORL1	15.2027		3.58658
Bovine+Human	alpha-2-glycoprotein 1, zinc-binding	AZGP1	integrin, alpha V	ITGAV	1.84827		24.902
Bovine+Human	beta-2-microglobulin	B2M	transferrin receptor	TFRC	19.7234		23.7525
Bovine+Human	complement component 3	C3	CD46 molecule, complement regulatory protein	CD46	25.9007		2.73249
Bovine+Human			low density lipoprotein receptor-related protein 1	LRP1	2.16203		2.23149
Bovine+Human	complement component 4 binding protein, alpha	C4BPA	bone morphogenetic protein receptor, type II (serine/threonine kinase)	BMPR2	175.823		6.11108
Bovine+Human			CD40 molecule, TNF receptor superfamily member 5	CD40	22.1052		8.07699
			low density lipoprotein receptor-related protein 1	LRP1	2.16203		2.23149
Bovine+Human	complement component 5	C5	complement component 5a receptor 1	C5AR1	4.66303		1.89318
	calreticulin	CALR	low density lipoprotein receptor-related protein 1	LRP1	2.16203		2.23149
Bovine+Human	cadherin 1, type 1, E-cadherin (epithelial)	CDH1	cadherin 2, type 1, N-cadherin (neuronal)	CDH2	1.15536		1.70671
Bovine+Human			epidermal growth factor receptor	EGFR	1.82417		1.70747
Bovine+Human			v-erb-b2 avian erythroblastic leukemia viral oncogene homolog 3	ERBB3	2.19726		10.768
Bovine+Human			insulin-like growth factor 1 receptor	IGF1R	24.784		17.1367
			integrin, alpha E (antigen CD103, human mucosal lymphocyte antigen 1; alpha polypeptide)	ITGAE	45.8271		15.6607
			protein tyrosine phosphatase, receptor type, M	PTPRM	2.28751		6.35906
Bovine+Human	coagulation factor II (thrombin)	F2	coagulation factor II (thrombin) receptor-like 1	F2RL1	24.9911		3.2733
			coagulation factor II (thrombin) receptor-like 2	F2RL2	1.58259		1.55919
Bovine+Human	fibronectin 1	FN1	complement component 5a receptor 1	C5AR1	4.66303		1.89318
Bovine+Human			integrin, alpha V	ITGAV	1.84827		24.902
Bovine+Human			integrin, beta 1 (fibronectin receptor, beta polypeptide, antigen CD29 includes MDF2, MSK12)	ITGB1	22.9931		21.1235
Bovine+Human			syndecan 2	SDC2	50.9884		19.7947
Bovine+Human	guanine nucleotide binding protein (G protein), alpha inhibiting activity polypeptide 2	GNAI2	adenylate cyclase 9	ADCY9	13.5096		21.055
Bovine+Human			complement component 5a receptor 1	C5AR1	4.66303		1.89318
Bovine+Human			epidermal growth factor receptor	EGFR	1.82417		1.70747
Bovine+Human			insulin-like growth factor 1 receptor	IGF1R	24.784		17.1367
Bovine+Human			sphingosine-1-phosphate receptor 3	S1PR3	1.33088		1.05092
Bovine+Human	GNAS complex locus	GNAS	adenylate cyclase 9	ADCY9	13.5096		21.055
			prostaglandin I2 (prostacyclin) receptor (IP)	PTGIR	2.37599		2.0056
	glutathione S-transferase pi 1	GSTP1	TNF receptor-associated factor 2	TRAF2	3.16123		12.2009
	high mobility group box 1	HMGB1	syndecan 1	SDC1	1.01608		1.86335
	kininogen 1	KNG1	syndecan 2	SDC2	50.9884		19.7947
Bovine+Human	lectin, galactoside-binding, soluble, 3 binding protein	LGALS3BP	integrin, beta 1 (fibronectin receptor, beta polypeptide, antigen CD29 includes MDF2, MSK12)	ITGB1	22.9931		21.1235
Bovine+Human			VANGL planar cell polarity protein 1	VANGL1	14.0976		1.3434
Bovine+Human	prosaposin	PSAP	G protein-coupled receptor 37 (endothelin receptor type B-like)	GPR37	1.21124		8.69008
Bovine+Human			low density lipoprotein receptor-related protein 1	LRP1	2.16203		2.23149
			sortilin 1	SORT1	4.99702		5.31548
Bovine+Human	ribosomal protein S19	RPS19	complement component 5a receptor 1	C5AR1	4.66303		1.89318
	serpin peptidase inhibitor, clade A (alpha-1 antiproteinase, antitrypsin), member 1	SERPINA1	low density lipoprotein receptor-related protein 1	LRP1	2.16203		2.23149
Bovine+Human	serpin peptidase inhibitor, clade C (antithrombin), member 1	SERPINC1	low density lipoprotein receptor-related protein 1	LRP1	2.16203		2.23149
Bovine+Human			syndecan 2	SDC2	50.9884		19.7947
Bovine+Human	transglutaminase 2	TGM2	integrin, beta 1 (fibronectin receptor, beta polypeptide, antigen CD29 includes MDF2, MSK12)	ITGB1	22.9931		21.1235
Bovine+Human			Syndecan 4	SDC4	3.72253		1.77111
Porcine+Human	NONE

## Sheet: Table S5 Human interactions
Oviductal protein	Oviductal protein	Receptor in blastomere	Receptor in blastomere	expression level (TPM)	Interaction evidence (PMID)	Pair.Source	Pair.Evidence
A2M	alpha-2-macroglobulin	LRP1	low density lipoprotein receptor-related protein 1	2.23149	NA	known	literature supported
ANXA1	annexin A1	DYSF	dysferlin	3.60209	NA	novel	literature supported
ANXA1	annexin A1	EGFR	epidermal growth factor receptor	1.70747	NA	novel	literature supported
APOB	apolipoprotein B	LDLR	low density lipoprotein receptor	2.65046	NA	known	literature supported
		LRP6	low density lipoprotein receptor-related protein 6	32.4136	NA	novel	putative
		LRP8	low density lipoprotein receptor-related protein 8, apolipoprotein e receptor	1.2502	NA	novel	putative
		LSR	lipolysis stimulated lipoprotein receptor	3.49718	7615497	novel	literature supported
APOC3	apolipoprotein C-III	SDC2	syndecan 2	19.7947	NA	novel	putative
APOE	apolipoprotein E	LDLR	low density lipoprotein receptor	2.65046	NA	known	literature supported
		LRP1	low density lipoprotein receptor-related protein 1	2.23149	NA	novel	literature supported
		LRP5	low density lipoprotein receptor-related protein 5	18.4836	NA	known	literature supported
		LRP8	low density lipoprotein receptor-related protein 8, apolipoprotein e receptor	1.2502	NA	known	literature supported
		SORL1	sortilin-related receptor, L(DLR class) A repeats containing	3.58658	NA	known	literature supported
		VLDLR	very low density lipoprotein receptor	5.7694	NA	known	literature supported
ARF1	ADP-ribosylation factor 1	PLD2	phospholipase D2	13.1183	NA	known	literature supported
AZGP1	alpha-2-glycoprotein 1, zinc-binding	ITGAV	integrin, alpha V	24.902	NA	novel	literature supported
B2M	beta-2-microglobulin	KLRD1	killer cell lectin-like receptor subfamily D, member 1	6.96093	NA	novel	putative
		TFRC	transferrin receptor	23.7525	NA	novel	putative
C1QA	complement component 1, q subcomponent, A chain	CR1	complement component (3b/4b) receptor 1 (Knops blood group)	2.8092	NA	novel	literature supported
C1QB	complement component 1, q subcomponent, B chain	LRP1	low density lipoprotein receptor-related protein 1	2.23149	11560994	novel	literature supported
C3	complement component 3	CD19	CD19 molecule	2.51447	15454921	novel	literature supported
		CD46	CD46 molecule, complement regulatory protein	2.73249	NA	novel	literature supported
		CD81	CD81 molecule	4.43682	NA	novel	putative
		CR1	complement component (3b/4b) receptor 1 (Knops blood group)	2.8092	NA	novel	literature supported
		ITGAX	integrin, alpha X (complement component 3 receptor 4 subunit)	4.4488	NA	known	literature supported
		LRP1	low density lipoprotein receptor-related protein 1	2.23149	NA	known	literature supported
C4A	complement component 4A (Rodgers blood group)	CR1	complement component (3b/4b) receptor 1 (Knops blood group)	2.8092	NA	novel	literature supported
C4B	complement component 4B (Chido blood group)	CD46	CD46 molecule, complement regulatory protein	2.73249	NA	novel	literature supported
		CR1	complement component (3b/4b) receptor 1 (Knops blood group)	2.8092	NA	novel	literature supported
C4BPA	complement component 4 binding protein, alpha	BMPR2	bone morphogenetic protein receptor, type II (serine/threonine kinase)	6.11108	NA	novel	literature supported
		CD40	CD40 molecule, TNF receptor superfamily member 5	8.07699	12818164	novel	literature supported
		LRP1	low density lipoprotein receptor-related protein 1	2.23149	NA	novel	literature supported
C5	complement component 5	C5AR1	complement component 5a receptor 1	1.89318	NA	known	literature supported
CALR	calreticulin	ITGAV	integrin, alpha V	24.902	NA	novel	literature supported
		LRP1	low density lipoprotein receptor-related protein 1	2.23149	NA	novel	literature supported
CDH1	cadherin 1, type 1, E-cadherin (epithelial)	CDH2	cadherin 2, type 1, N-cadherin (neuronal)	1.70671	NA	novel	putative
		EGFR	epidermal growth factor receptor	1.70747	NA	novel	literature supported
		ERBB3	v-erb-b2 avian erythroblastic leukemia viral oncogene homolog 3	10.768	NA	novel	putative
		IGF1R	insulin-like growth factor 1 receptor	17.1367	22479204	novel	literature supported
		ITGAE	integrin, alpha E (antigen CD103, human mucosal lymphocyte antigen 1; alpha polypeptide)	15.6607	NA	known	literature supported
		LRP5	low density lipoprotein receptor-related protein 5	18.4836	NA	novel	putative
		PTPRM	protein tyrosine phosphatase, receptor type, M	6.35906	NA	novel	literature supported
COL18A1	collagen, type XVIII, alpha 1	GPC1	glypican 1	1.77839	NA	known	literature supported
		ITGB1	integrin, beta 1 (fibronectin receptor, beta polypeptide, antigen CD29 includes MDF2, MSK12)	21.1235	NA	known	literature supported
COL1A1	collagen, type I, alpha 1	CD36	CD36 molecule (thrombospondin receptor)	22.4413	NA	novel	literature supported
		DDR1	discoidin domain receptor tyrosine kinase 1	6.76145	NA	known	literature supported
		ITGA11	integrin, alpha 11	5.34264	NA	known	literature supported
		ITGAV	integrin, alpha V	24.902	NA	novel	putative
		ITGB1	integrin, beta 1 (fibronectin receptor, beta polypeptide, antigen CD29 includes MDF2, MSK12)	21.1235	NA	known	literature supported
COL1A2	collagen, type I, alpha 2	CD36	CD36 molecule (thrombospondin receptor)	22.4413	NA	novel	literature supported
		ITGA11	integrin, alpha 11	5.34264	NA	novel	putative
		ITGAV	integrin, alpha V	24.902	NA	novel	putative
		ITGB1	integrin, beta 1 (fibronectin receptor, beta polypeptide, antigen CD29 includes MDF2, MSK12)	21.1235	NA	novel	putative
CP	ceruloplasmin (ferroxidase)	SLC40A1	solute carrier family 40 (iron-regulated transporter), member 1	1.66709	24921009	novel	literature supported
DCN	decorin	EGFR	epidermal growth factor receptor	1.70747	NA	novel	literature supported
		ERBB4	v-erb-b2 avian erythroblastic leukemia viral oncogene homolog 4	1.78111	10942781	novel	literature supported
F2	coagulation factor II (thrombin)	F2RL1	coagulation factor II (thrombin) receptor-like 1	3.2733	NA	known	literature supported
		F2RL2	coagulation factor II (thrombin) receptor-like 2	1.55919	NA	known	literature supported
		GP1BB	glycoprotein Ib (platelet), beta polypeptide	1.54516	NA	novel	putative
F9	coagulation factor IX	LRP1	low density lipoprotein receptor-related protein 1	2.23149	NA	known	literature supported
FBLN1	fibulin 1	ITGB1	integrin, beta 1 (fibronectin receptor, beta polypeptide, antigen CD29 includes MDF2, MSK12)	21.1235	NA	novel	literature supported
FGG	fibrinogen gamma chain	ITGAV	integrin, alpha V	24.902	15031111	novel	literature supported
		ITGB1	integrin, beta 1 (fibronectin receptor, beta polypeptide, antigen CD29 includes MDF2, MSK12)	21.1235	15031111	novel	literature supported
FN1	fibronectin 1	C5AR1	complement component 5a receptor 1	1.89318	NA	novel	putative
		ITGA9	integrin, alpha 9	9.78757	11839764	novel	literature supported
		ITGAV	integrin, alpha V	24.902	23154389	novel	literature supported
		ITGB1	integrin, beta 1 (fibronectin receptor, beta polypeptide, antigen CD29 includes MDF2, MSK12)	21.1235	NA	known	literature supported
		SDC2	syndecan 2	19.7947	NA	known	literature supported
GNAI2	guanine nucleotide binding protein (G protein), alpha inhibiting activity polypeptide 2	ADCY7	adenylate cyclase 7	4.93925	NA	novel	putative
		ADCY9	adenylate cyclase 9	21.055	NA	novel	putative
		C5AR1	complement component 5a receptor 1	1.89318	NA	novel	literature supported
		EGFR	epidermal growth factor receptor	1.70747	NA	novel	literature supported
		IGF1R	insulin-like growth factor 1 receptor	17.1367	NA	novel	literature supported
		S1PR3	sphingosine-1-phosphate receptor 3	1.05092	NA	novel	putative
GNAS	GNAS complex locus	ADCY7	adenylate cyclase 7	4.93925	NA	novel	putative
		ADCY9	adenylate cyclase 9	21.055	NA	novel	putative
		ADRB3	adrenoceptor beta 3	2.98211	NA	novel	literature supported
		PTGIR	prostaglandin I2 (prostacyclin) receptor (IP)	2.0056	NA	novel	literature supported
GPI	glucose-6-phosphate isomerase	AMFR	autocrine motility factor receptor, E3 ubiquitin protein ligase	8.15796	NA	known	literature supported
GSTP1	glutathione S-transferase pi 1	TRAF2	TNF receptor-associated factor 2	12.2009	NA	known	literature supported
HLA-B	major histocompatibility complex, class I, B	CANX	calnexin	43.0337	7876141	novel	literature supported
		KLRD1	killer cell lectin-like receptor subfamily D, member 1	6.96093	NA	novel	literature supported
HLA-C	major histocompatibility complex, class I, C	DDR1	discoidin domain receptor tyrosine kinase 1	6.76145	NA	novel	putative
HMGB1	high mobility group box 1	SDC1	syndecan 1	1.86335	1369684	novel	literature supported
HSP90AA1	heat shock protein 90kDa alpha (cytosolic), class A member 1	CFTR	cystic fibrosis transmembrane conductance regulator (ATP-binding cassette sub-family C, member 7)	81.3652	9843494	novel	literature supported
	heat shock protein 90kDa alpha (cytosolic), class A member 1	EGFR	epidermal growth factor receptor	1.70747	18199556	novel	literature supported
KNG1	kininogen 1	SDC2	syndecan 2	19.7947	NA	novel	putative
LGALS3BP	lectin, galactoside-binding, soluble, 3 binding protein	ITGB1	integrin, beta 1 (fibronectin receptor, beta polypeptide, antigen CD29 includes MDF2, MSK12)	21.1235	NA	novel	literature supported
LGALS3BP	lectin, galactoside-binding, soluble, 3 binding protein	VANGL1	VANGL planar cell polarity protein 1	1.3434	NA	novel	putative
LTF	lactotransferrin	LRP1	low density lipoprotein receptor-related protein 1	2.23149	NA	known	literature supported
LTF	lactotransferrin	TFRC	transferrin receptor	23.7525	NA	novel	putative
MDK	midkine (neurite growth-promoting factor 2)	ITGB1	integrin, beta 1 (fibronectin receptor, beta polypeptide, antigen CD29 includes MDF2, MSK12)	21.1235	NA	novel	putative
MDK	midkine (neurite growth-promoting factor 2)	LRP1	low density lipoprotein receptor-related protein 1	2.23149	NA	novel	literature supported
MDK	midkine (neurite growth-promoting factor 2)	PTPRZ1	protein tyrosine phosphatase, receptor-type, Z polypeptide 1	1.90852	NA	known	literature supported
MDK	midkine (neurite growth-promoting factor 2)	SDC1	syndecan 1	1.86335	NA	novel	literature supported
MDK	midkine (neurite growth-promoting factor 2)	SDC3	syndecan 3	2.49939	NA	novel	literature supported
MDK	midkine (neurite growth-promoting factor 2)	SDC4	syndecan 4	1.77111	NA	novel	literature supported
PROS1	protein S (alpha)	AXL	AXL receptor tyrosine kinase	1.58494	NA	known	literature supported
PROS1	protein S (alpha)	TYRO3	TYRO3 protein tyrosine kinase	16.29	NA	known	literature supported
PSAP	prosaposin	CELSR1	cadherin, EGF LAG seven-pass G-type receptor 1	12.1501	NA	novel	literature supported
PSAP	prosaposin	GPR37	G protein-coupled receptor 37 (endothelin receptor type B-like)	8.69008	NA	known	literature supported
PSAP	prosaposin	LRP1	low density lipoprotein receptor-related protein 1	2.23149	NA	known	literature supported
PSAP	prosaposin	SORT1	sortilin 1	5.31548	NA	novel	putative
QDPR	quinoid dihydropteridine reductase	DYSF	dysferlin	3.60209	NA	novel	putative
RPS19	ribosomal protein S19	C5AR1	complement component 5a receptor 1	1.89318	NA	known	literature supported
SERPINA1	serpin peptidase inhibitor, clade A (alpha-1 antiproteinase, antitrypsin), member 1	LRP1	low density lipoprotein receptor-related protein 1	2.23149	NA	known	literature supported
SERPINC1	serpin peptidase inhibitor, clade C (antithrombin), member 1	GPC1	glypican 1	1.77839	NA	novel	putative
SERPINC1	serpin peptidase inhibitor, clade C (antithrombin), member 1	LRP1	low density lipoprotein receptor-related protein 1	2.23149	NA	known	literature supported
SERPINC1	serpin peptidase inhibitor, clade C (antithrombin), member 1	SDC2	syndecan 2	19.7947	NA	novel	literature supported
SERPING1	serpin peptidase inhibitor, clade G (C1 inhibitor), member 1	LRP1	low density lipoprotein receptor-related protein 1	2.23149	NA	known	literature supported
SHBG	sex hormone-binding globulin	CLDN4	claudin 4	1.42582	NA	novel	literature supported
TGM2	transglutaminase 2	ITGA9	integrin, alpha 9	9.78757	NA	novel	putative
TGM2	transglutaminase 2	ITGB1	integrin, beta 1 (fibronectin receptor, beta polypeptide, antigen CD29 includes MDF2, MSK12)	21.1235	NA	novel	literature supported
TGM2	transglutaminase 2	SDC4	syndecan 4	1.77111	23499501	novel	literature supported
VTN	vitronectin	CD47	CD47 molecule	33.3071	NA	novel	putative
VTN	vitronectin	ITGAV	integrin, alpha V	24.902	23154389	novel	literature supported
VTN	vitronectin	ITGB1	integrin, beta 1 (fibronectin receptor, beta polypeptide, antigen CD29 includes MDF2, MSK12)	21.1235	NA	novel	putative
VTN	vitronectin	ITGB5	integrin, beta 5	6.26691	NA	novel	putative
VTN	vitronectin	PVR	poliovirus receptor	2.81053	NA	novel	literature supported

## Sheet: Table S6 Cow interactions
	Protein present in bovine OF	Ligand Symbol	Plasma membrane receptor in the 8-cell bovine embryo	Receptor symbol	Interaction evidence	Reproductive role evidence (ligands)	Pair.Evidence
	alpha-2-macroglobulin	A2M	low density lipoprotein receptor-related protein 1	LRP1
	angiotensin I converting enzyme	ACE	bradykinin receptor B2	BDKRB2
	adiponectin, C1Q and collagen domain containing	ADIPOQ	adiponectin receptor 1	ADIPOR1	NA		literature supported
			adiponectin receptor 2	ADIPOR2	NA		literature supported
	angiotensinogen (serpin peptidase inhibitor, clade A, member 8)	AGT	angiotensin II receptor, type 1	AGTR1
			low density lipoprotein receptor-related protein 2	LRP2
	albumin	ALB	low density lipoprotein receptor-related protein 2	LRP2
	annexin A1	ANXA1	epidermal growth factor receptor	EGFR	NA		literature supported
	apolipoprotein C-III	APOC3	syndecan 2	SDC2	NA		putative
			toll-like receptor 2	TLR2	NA		putative
	apolipoprotein E	APOE	low density lipoprotein receptor	LDLR	NA		literature supported
			low density lipoprotein receptor-related protein 1	LRP1	NA		literature supported
			low density lipoprotein receptor-related protein 2	LRP2
			sortilin-related receptor, L(DLR class) A repeats containing	SORL1	NA		literature supported
	ADP-ribosylation factor 1	ARF1	cholinergic receptor, muscarinic 3	CHRM3	NA		literature supported
	alpha-2-glycoprotein 1, zinc-binding	AZGP1	integrin, alpha V	ITGAV	NA		literature supported
	beta-2-microglobulin	B2M	CD1a molecule	CD1A
			CD247 molecule	CD247	NA		putative
			CD3d molecule, delta (CD3-TCR complex)	CD3D
			CD3g molecule, gamma (CD3-TCR complex)	CD3G	NA		putative
			transferrin receptor	TFRC	NA		putative
	complement component 3	C3	complement component 5a receptor 2	C5AR2	NA		literature supported
			CD19 molecule	CD19
			CD46 molecule, complement regulatory protein	CD46	NA		literature supported
			CD81 molecule	CD81	NA		putative
			low density lipoprotein receptor-related protein 1	LRP1
	complement component 4 binding protein, alpha	C4BPA	bone morphogenetic protein receptor, type II (serine/threonine kinase)	BMPR2	NA		literature supported
			CD40 molecule, TNF receptor superfamily member 5	CD40	https://pubmed.ncbi.nlm.nih.gov/12818164/		literature supported
			low density lipoprotein receptor-related protein 1	LRP1
	complement component 5	C5	complement component 5a receptor 1	C5AR1
			complement component 5a receptor 2	C5AR2
	calreticulin	CALR	integrin, alpha 2b (platelet glycoprotein IIb of IIb/IIIa complex, antigen CD41)	ITGA2B	NA		literature supported
			integrin, alpha 3 (antigen CD49C, alpha 3 subunit of VLA-3 receptor)	ITGA3	NA		literature supported
			integrin, alpha V	ITGAV	NA		literature supported
			low density lipoprotein receptor-related protein 1	LRP1
			melatonin receptor 1A	MTNR1A	NA		literature supported
			thyroid stimulating hormone receptor	TSHR	NA		literature supported
	cadherin 1, type 1, E-cadherin (epithelial)	CDH1	cadherin 2, type 1, N-cadherin (neuronal)	CDH2	NA		putative
			epidermal growth factor receptor	EGFR	NA		literature supported
			v-erb-b2 avian erythroblastic leukemia viral oncogene homolog 3	ERBB3	NA		putative
			insulin-like growth factor 1 receptor	IGF1R		https://pubmed.ncbi.nlm.nih.gov/22479204/	literature supported
			integrin, alpha E (antigen CD103, human mucosal lymphocyte antigen 1; alpha polypeptide)	ITGAE	NA		literature supported
			integrin, beta 7	ITGB7	NA		literature supported
			protein tyrosine phosphatase, receptor type, M	PTPRM	NA		literature supported
	complement factor H	CFH	selectin L	SELL	NA		literature supported
	collagen, type VI, alpha 3	COL6A3	integrin, alpha 1	ITGA1	NA		putative
			integrin, alpha 2 (CD49B, alpha 2 subunit of VLA-2 receptor)	ITGA2	NA		putative
			integrin, beta 1 (fibronectin receptor, beta polypeptide, antigen CD29 includes MDF2, MSK12)	ITGB1	NA		putative
	extracellular matrix protein 1	ECM1	cache domain containing 1	CACHD1	NA		putative
	EGF containing fibulin-like extracellular matrix protein 1	EFEMP1	epidermal growth factor receptor	EGFR	https://pubmed.ncbi.nlm.nih.gov/19804359/		literature supported
	ephrin-A1	EFNA1	EPH receptor A2	EPHA2	NA		literature supported
			EPH receptor A4	EPHA4
			EPH receptor A5	EPHA5
			EPH receptor A6	EPHA6
			EPH receptor A7	EPHA7	NA		literature supported
	coagulation factor II (thrombin)	F2	coagulation factor II (thrombin) receptor	F2R	NA		literature supported
			coagulation factor II (thrombin) receptor-like 1	F2RL1	NA		literature supported
			coagulation factor II (thrombin) receptor-like 2	F2RL2
			integrin, alpha 2b (platelet glycoprotein IIb of IIb/IIIa complex, antigen CD41)	ITGA2B	NA		literature supported
			low density lipoprotein receptor-related protein 1	LRP1
	fibrinogen alpha chain	FGA	cadherin 5, type 2 (vascular endothelium)	CDH5	NA		literature supported
			integrin, alpha 2b (platelet glycoprotein IIb of IIb/IIIa complex, antigen CD41)	ITGA2B	NA		literature supported
			integrin, alpha V	ITGAV	https://pubmed.ncbi.nlm.nih.gov/15031111/		literature supported
			integrin, beta 1 (fibronectin receptor, beta polypeptide, antigen CD29 includes MDF2, MSK12)	ITGB1	https://pubmed.ncbi.nlm.nih.gov/15031111/		literature supported
			integrin, beta 3 (platelet glycoprotein IIIa, antigen CD61)	ITGB3	NA		literature supported
			plasminogen activator, urokinase receptor	PLAUR	NA		putative
	fibrinogen beta chain	FGB	integrin, alpha 2b (platelet glycoprotein IIb of IIb/IIIa complex, antigen CD41)	ITGA2B	https://pubmed.ncbi.nlm.nih.gov/2018974/		literature supported
			integrin, alpha V	ITGAV	https://pubmed.ncbi.nlm.nih.gov/15031111/		literature supported
			integrin, beta 1 (fibronectin receptor, beta polypeptide, antigen CD29 includes MDF2, MSK12)	ITGB1	https://pubmed.ncbi.nlm.nih.gov/15031111/		literature supported
	fibrinogen gamma chain	FGG	integrin, alpha 2b (platelet glycoprotein IIb of IIb/IIIa complex, antigen CD41)	ITGA2B	https://pubmed.ncbi.nlm.nih.gov/2018974/		literature supported
			integrin, alpha V	ITGAV	https://pubmed.ncbi.nlm.nih.gov/15031111/		literature supported
			integrin, beta 1 (fibronectin receptor, beta polypeptide, antigen CD29 includes MDF2, MSK12)	ITGB1	https://pubmed.ncbi.nlm.nih.gov/15031111/		literature supported
	fibronectin 1	FN1	complement component 5a receptor 1	C5AR1
			CD44 molecule (Indian blood group)	CD44	https://pubmed.ncbi.nlm.nih.gov/1730778/	https://pubmed.ncbi.nlm.nih.gov/2522738/	literature supported
			interleukin 17 receptor C	IL17RC	NA		putative
			integrin, alpha 2 (CD49B, alpha 2 subunit of VLA-2 receptor)	ITGA2	NA		literature supported
			integrin, alpha 2b (platelet glycoprotein IIb of IIb/IIIa complex, antigen CD41)	ITGA2B	NA		literature supported
			integrin, alpha 3 (antigen CD49C, alpha 3 subunit of VLA-3 receptor)	ITGA3	NA		literature supported
			integrin, alpha 4 (antigen CD49D, alpha 4 subunit of VLA-4 receptor)	ITGA4	NA		literature supported
			integrin, alpha 6	ITGA6	NA		putative
			integrin, alpha 8	ITGA8	NA		literature supported
			integrin, alpha 9	ITGA9	https://pubmed.ncbi.nlm.nih.gov/11839764/		literature supported
			integrin, alpha V	ITGAV	https://pubmed.ncbi.nlm.nih.gov/23154389/		literature supported
			integrin, beta 1 (fibronectin receptor, beta polypeptide, antigen CD29 includes MDF2, MSK12)	ITGB1	NA		literature supported
			integrin, beta 3 (platelet glycoprotein IIIa, antigen CD61)	ITGB3	NA		literature supported
			integrin, beta 6	ITGB6	NA		literature supported
			integrin, beta 7	ITGB7
			integrin, beta 8	ITGB8	NA		literature supported
			5'-nucleotidase, ecto (CD73)	NT5E	NA		literature supported
			plasminogen activator, urokinase receptor	PLAUR	https://pubmed.ncbi.nlm.nih.gov/2413022/		literature supported
			syndecan 2	SDC2	NA		literature supported
			thyroid stimulating hormone receptor	TSHR	NA		literature supported
	guanine nucleotide binding protein (G protein), alpha inhibiting activity polypeptide 2	GNAI2	adenylate cyclase 9	ADCY9	NA		putative
			complement component 5a receptor 1	C5AR1
			chemokine (C-X-C motif) receptor 3	CXCR3
			dopamine receptor D2	DRD2	NA		literature supported
			endothelin receptor type A	EDNRA	NA		literature supported
			epidermal growth factor receptor	EGFR	NA		literature supported
			coagulation factor II (thrombin) receptor	F2R	NA		literature supported
			insulin-like growth factor 1 receptor	IGF1R	NA		literature supported
			luteinizing hormone/choriogonadotropin receptor	LHCGR
			lysophosphatidic acid receptor 3	LPAR3	NA		literature supported
			melatonin receptor 1A	MTNR1A	NA		literature supported
			sphingosine-1-phosphate receptor 3	S1PR3	NA		putative
			thromboxane A2 receptor	TBXA2R	https://pubmed.ncbi.nlm.nih.gov/16212421/		literature supported
			thyroid stimulating hormone receptor	TSHR	NA		literature supported
			unc-5 homolog B (C. elegans)	UNC5B	NA		putative
	GNAS complex locus	GNAS	adenylate cyclase 9	ADCY9	NA		putative
			luteinizing hormone/choriogonadotropin receptor	LHCGR	NA		literature supported
			prostaglandin D2 receptor (DP)	PTGDR	NA		literature supported
			prostaglandin I2 (prostacyclin) receptor (IP)	PTGIR	NA		literature supported
			thyroid stimulating hormone receptor	TSHR	NA		literature supported
			vasoactive intestinal peptide receptor 1	VIPR1	NA		literature supported
	glucose-6-phosphate isomerase	GPI	autocrine motility factor receptor, E3 ubiquitin protein ligase	AMFR	NA		literature supported
	glutathione S-transferase pi 1	GSTP1	TNF receptor-associated factor 2	TRAF2	NA		literature supported
	high mobility group box 1	HMGB1	syndecan 1	SDC1
	haptoglobin	HP	asialoglycoprotein receptor 1	ASGR1	NA		putative
			asialoglycoprotein receptor 1	ASGR2
	Harvey rat sarcoma viral oncogene homolog	HRAS	angiotensin II receptor, type 1	AGTR1
			syndecan 2	SDC2	NA		putative
			toll-like receptor 2	TLR2	NA		literature supported
	heat shock protein 90kDa alpha (cytosolic), class A member 1	HSP90AA1*	cystic fibrosis transmembrane conductance regulator (ATP-binding cassette sub-family C, member 7)	CFTR	https://pubmed.ncbi.nlm.nih.gov/9843494/		literature supported
			epidermal growth factor receptor	EGFR	https://pubmed.ncbi.nlm.nih.gov/18199556/		literature supported
			fibroblast growth factor receptor 3	FGFR3	https://pubmed.ncbi.nlm.nih.gov/21487019/		literature supported
	kininogen 1	KNG1	bradykinin receptor B2	GP1BA	NA		literature supported
			plasminogen activator, urokinase receptor	PLAUR	NA		literature supported
			syndecan 2	SDC2	NA		putative
	laminin, alpha 1	LAMA1	integrin, alpha 1	ITGA1	NA		literature supported
			integrin, alpha 2 (CD49B, alpha 2 subunit of VLA-2 receptor)	ITGA2	NA		literature supported
			integrin, alpha 3 (antigen CD49C, alpha 3 subunit of VLA-3 receptor)	ITGA3	NA		putative
			integrin, alpha 6	ITGA6	NA		putative
			integrin, beta 1 (fibronectin receptor, beta polypeptide, antigen CD29 includes MDF2, MSK12)	ITGB1	NA		literature supported
			integrin, beta 4	ITGB4	NA		putative
			integrin, beta 8	ITGB8	NA		literature supported
			5'-nucleotidase, ecto (CD73)	NT5E	NA		literature supported
			ribosomal protein SA	RPSA	NA		literature supported
			syndecan 2	SDC2	NA		putative
			Syndecan 4	SDC4
	laminin, alpha 2	LAMA2	integrin, alpha 1	ITGA1	NA		putative
			integrin, alpha 2 (CD49B, alpha 2 subunit of VLA-2 receptor)	ITGA2	NA		putative
			integrin, alpha 3 (antigen CD49C, alpha 3 subunit of VLA-3 receptor)	ITGA3	NA		putative
			integrin, alpha 6	ITGA6	NA		putative
			integrin, beta 1 (fibronectin receptor, beta polypeptide, antigen CD29 includes MDF2, MSK12)	ITGB1	NA		literature supported
			integrin, beta 4	ITGB4	NA		putative
			ribosomal protein SA	RPSA	NA		literature supported
	lectin, galactoside-binding, soluble, 3 binding protein	LGALS3BP	integrin, beta 1 (fibronectin receptor, beta polypeptide, antigen CD29 includes MDF2, MSK12)	ITGB1	NA		literature supported
			VANGL planar cell polarity protein 1	VANGL1	NA		putative
	lipoprotein lipase	LPL	CD44 molecule (Indian blood group)	CD44	NA		putative
			low density lipoprotein receptor-related protein 1	LRP1
			low density lipoprotein receptor-related protein 2	LRP2
			syndecan 1	SDC1
	lactotransferrin	LTF	G protein-coupled receptor 162	GPR162
			low density lipoprotein receptor-related protein 1	LRP11	NA		literature supported
			transferrin receptor	TFRC	NA		putative
	milk fat globule-EGF factor 8 protein	MFGE8	integrin, alpha V	ITGAV	https://pubmed.ncbi.nlm.nih.gov/24441829/	https://pubmed.ncbi.nlm.nih.gov/24424369/	literature supported
			integrin, beta 3 (platelet glycoprotein IIIa, antigen CD61)	ITGB3	https://pubmed.ncbi.nlm.nih.gov/24441829/		literature supported
			platelet-derived growth factor receptor, beta polypeptide	PDGFRB	https://pubmed.ncbi.nlm.nih.gov/21868707/		literature supported
	netrin 4	NTN4	deleted in colorectal carcinoma	DCC	NA		literature supported
	prolyl 4-hydroxylase, beta polypeptide	P4HB	G protein-coupled receptor 162	GPR162
	plasminogen activator, tissue	PLAT	low density lipoprotein receptor-related protein 1	LRP1
	plasminogen	PLG	coagulation factor II (thrombin) receptor	F2R	NA		literature supported
			coagulation factor II (thrombin) receptor-like 1	F2RL1	NA		literature supported
			coagulation factor III (thromboplastin, tissue factor)	F3	NA		literature supported
			fms-related tyrosine kinase 1	FLT1	NA		putative
			integrin, beta 1 (fibronectin receptor, beta polypeptide, antigen CD29 includes MDF2, MSK12)	ITGB1	NA		literature supported
			plasminogen activator, urokinase receptor	PLAUR	NA		putative
			plasminogen receptor, C-terminal lysine transmembrane protein	PLGRKT
	protein C (inactivator of coagulation factors Va and VIIIa)	PROC	protein C receptor, endothelial	PROCR	NA		literature supported
	prosaposin	PSAP	G protein-coupled receptor 37 (endothelin receptor type B-like)	GPR37	NA		literature supported
			low density lipoprotein receptor-related protein 1	LRP1	NA		literature supported
			sortilin 1	SORT1	NA		putative
	prothymosin, alpha	PTMA	vasoactive intestinal peptide receptor 1	VIPR1	NA		literature supported
	pleiotrophin	PTN	cadherin 10, type 2 (T2-cadherin)	CDH10	NA		literature supported
			syndecan 1	SDC1
			syndecan 3	SDC3	NA		literature supported
	ribosomal protein S19	RPS19	complement component 5a receptor 1	C5AR1
	serpin peptidase inhibitor, clade A (alpha-1 antiproteinase, antitrypsin), member 1	SERPINA1	low density lipoprotein receptor-related protein 1	LRP1
	serpin peptidase inhibitor, clade A (alpha-1 antiproteinase, antitrypsin), member 7	SERPINA7	solute carrier family 16, member 2 (thyroid hormone transporter)	SLC16A2	NA		literature supported
	serpin peptidase inhibitor, clade C (antithrombin), member 1	SERPINC1	low density lipoprotein receptor-related protein 1	LRP1	NA		literature supported
	serpin peptidase inhibitor, clade C (antithrombin), member 1	SERPINC1	syndecan 2	SDC2
	transferrin	TF	G protein-coupled receptor 162	GPR162	NA		literature supported
			transferrin receptor	TFRC	NA		literature supported
	transglutaminase 2	TGM2	integrin, alpha 4 (antigen CD49D, alpha 4 subunit of VLA-4 receptor)	ITGA4	NA		putative
			integrin, beta 1 (fibronectin receptor, beta polypeptide, antigen CD29 includes MDF2, MSK12)	ITGB1	NA		literature supported
			integrin, beta 3 (platelet glycoprotein IIIa, antigen CD61)	ITGB3	NA		literature supported
			Syndecan 4	SDC4
			thromboxane A2 receptor	TBXA2R	NA		putative
	TIMP metallopeptidase inhibitor 1	TIMP1	CD63 molecule	CD63	NA		literature supported
	TIMP metallopeptidase inhibitor 2	TIMP2	integrin, alpha 3 (antigen CD49C, alpha 3 subunit of VLA-3 receptor)	ITGA3	NA		literature supported
			integrin, beta 1 (fibronectin receptor, beta polypeptide, antigen CD29 includes MDF2, MSK12)	ITGB1	NA		literature supported
	versican	VCAN	CD44 molecule (Indian blood group)	CD44	NA		literature supported
			epidermal growth factor receptor	EGFR	16045811		literature supported
			integrin, alpha 4 (antigen CD49D, alpha 4 subunit of VLA-4 receptor)	ITGA4	NA		literature supported
			integrin, beta 1 (fibronectin receptor, beta polypeptide, antigen CD29 includes MDF2, MSK12)	ITGB1	NA		literature supported
			selectin L	SELL	NA		putative
			toll-like receptor 2	TLR2	19122641		literature supported
Number of ligands and receptors	59		97
Methodology:
1) All the proteins identified in bovine OF according to Lamy et al., 2016 and Pillai et al., 2017 were queried as ligands against the Ligand-receptor network obtained from the Human Receptome by Ramilowski et al., 2015
2) Genes expressed by 8-cell bovine embryos obtained in vitro according to Graf et al., 2014 were queried as receptors against the filtered network from step 1.
* HSP90AA1 is an exosomal protein present in the OF. However, its multiple interactions with plasma membrane receptors were described within the cytosol before the protein arrived to the plasma membrane

## Sheet: Table S7 Pig interactions
OF proteins	OF protein symbol	Receptor in 8-cell embryo	Receptor in 8-cell embryo symbol	Interaction evidence	Role in reproduction	Pair.Source	Pair.Evidence
alpha-2-HS-glycoprotein	AHSG	insulin receptor	INSR
albumin	ALB	low density lipoprotein receptor-related protein 2	LRP2
annexin A1	ANXA1	epidermal growth factor receptor	EGFR
apolipoprotein C-III	APOC3	toll-like receptor 2	TLR2	NA		novel	putative
		syndecan 2	SDC2
complement component 3	C3	complement component 5a receptor 2	C5AR2
		CD19 molecule	CD19
		CD81 molecule	CD81
		integrin, alpha M (complement component 3 receptor 3 subunit)	ITGAM
calreticulin	CALR	integrin, alpha V	ITGAV	NA		novel	literature supported
		integrin, alpha 2b (platelet glycoprotein IIb of IIb/IIIa complex, antigen CD41)	ITGA2B
fibrinogen alpha chain	FGA	integrin, alpha 2b (platelet glycoprotein IIb of IIb/IIIa complex, antigen CD41)	ITGA2B	https://pubmed.ncbi.nlm.nih.gov/15031111/	https://pubmed.ncbi.nlm.nih.gov/31403677/	novel	literature supported
		integrin, alpha 5 (fibronectin receptor, alpha polypeptide)	ITGA5			novel	literature supported
		integrin, alpha M (complement component 3 receptor 3 subunit)	ITGAM
		integrin, alpha V	ITGAV
		integrin, beta 1 (fibronectin receptor, beta polypeptide, antigen CD29 includes MDF2, MSK12)	ITGB1
fibrinogen beta chain	FGB	integrin, alpha 2b (platelet glycoprotein IIb of IIb/IIIa complex, antigen CD41)	ITGA2B	https://pubmed.ncbi.nlm.nih.gov/15031111/	https://pubmed.ncbi.nlm.nih.gov/31403677/	novel	literature supported
		integrin, alpha 5 (fibronectin receptor, alpha polypeptide)	ITGA5			novel	literature supported
		integrin, alpha M (complement component 3 receptor 3 subunit)	ITGAM
		integrin, alpha V	ITGAV
		integrin, beta 1 (fibronectin receptor, beta polypeptide, antigen CD29 includes MDF2, MSK12)	ITGB1
fibrinogen gamma chain	FGG	integrin, alpha 2b (platelet glycoprotein IIb of IIb/IIIa complex, antigen CD41)	ITGA2B	https://pubmed.ncbi.nlm.nih.gov/15031111/	https://pubmed.ncbi.nlm.nih.gov/31403677/	novel	literature supported
		integrin, alpha 5 (fibronectin receptor, alpha polypeptide)	ITGA5			novel	literature supported
		integrin, alpha V	ITGAV
		integrin, beta 1 (fibronectin receptor, beta polypeptide, antigen CD29 includes MDF2, MSK12)	ITGB1
growth differentiation factor 7	GDF7	activin A receptor, type IIA	ACVR2A	NA		known	literature supported
growth differentiation factor 7	GDF7	bone morphogenetic protein receptor, type II (serine/threonine kinase)	BMPR2	NA		known	literature supported
GNAS complex locus	GNAS	vasoactive intestinal peptide receptor 1	VIPR1
glucose-6-phosphate isomerase	GPI	autocrine motility factor receptor, E3 ubiquitin protein ligase	AMFR
haptoglobin	HP	asialoglycoprotein receptor 1	ASGR1		https://pubmed.ncbi.nlm.nih.gov/15388678/	novel	putative
		asialoglycoprotein receptor 2	ASGR2
		integrin, alpha M (complement component 3 receptor 3 subunit)	ITGAM
heat shock protein 90kDa alpha (cytosolic), class A member 1	HSP90AA1	cystic fibrosis transmembrane conductance regulator (ATP-binding cassette sub-family C, member 7)	CFTR
		epidermal growth factor receptor	EGFR
		fibroblast growth factor receptor 3	FGFR3
inter-alpha-trypsin inhibitor heavy chain 2	ITIH2	Fc fragment of IgE, high affinity I, receptor for; alpha polypeptide	FCER1A
lactotransferrin	LTF	transferrin receptor	TFRC	NA	https://pubmed.ncbi.nlm.nih.gov/18586420/	novel	putative
pyruvate kinase, muscle	PKM	CD44 molecule (Indian blood group)	CD44	NA		novel	putative
plasminogen	PLG	coagulation factor II (thrombin) receptor	F2R	NA	https://pubmed.ncbi.nlm.nih.gov/7932383/	novel	literature supported
		coagulation factor II (thrombin) receptor-like 1	F2RL1	NA	https://pubmed.ncbi.nlm.nih.gov/28073983/	novel	literature supported
		coagulation factor III (thromboplastin, tissue factor)	F3			novel	putative
		fms-related tyrosine kinase 1	FLT1	NA		known	literature supported
		integrin, alpha 9	ITGA9			novel	literature supported
		integrin, alpha M (complement component 3 receptor 3 subunit)	ITGAM
		integrin, beta 1 (fibronectin receptor, beta polypeptide, antigen CD29 includes MDF2, MSK12)	ITGB1	NA
		plasminogen receptor, C-terminal lysine transmembrane protein	PLGRKT	https://pubmed.ncbi.nlm.nih.gov/19897580/
prothymosin, alpha	PTMA	vasoactive intestinal peptide receptor 1	VIPR1
secreted phosphoprotein 1	SPP1	CD44 molecule (Indian blood group)	CD44	NA		known	literature supported
		integrin, alpha 4 (antigen CD49D, alpha 4 subunit of VLA-4 receptor)	ITGA4
		integrin, alpha 5 (fibronectin receptor, alpha polypeptide)	ITGA5
		integrin, alpha 9	ITGA9
		integrin, alpha V	ITGAV	NA	Paper on this specific interaction: https://pubmed.ncbi.nlm.nih.gov/28250242/	known	literature supported
		integrin, beta 1 (fibronectin receptor, beta polypeptide, antigen CD29 includes MDF2, MSK12)	ITGB1	NA		novel	literature supported
transferrin	TF	transferrin receptor	TFRC	NA	https://pubmed.ncbi.nlm.nih.gov/1432973/	known	literature supported
vimentin	VIM	CD44 molecule (Indian blood group)	CD44	https://pubmed.ncbi.nlm.nih.gov/22216242/		novel	literature supported
