# Supplementary material for: A Comparative View on the Oviductal Environment during the Periconception Period
Source: Biomolecules. 2020 Dec 17;10(12):1690. doi: 10.3390/biom10121690 (PMC7766821; doi:10.3390/biom10121690)
Supplement: Supplementary file 1 [file biomolecules-10-01690-s001.zip › Supplementary_file/Supplementary_table_S1_Detected_peptides_Sus_scrofa_OF-2.xls]

## Sheet: Sow_early_luteal-pool1
Group	Subgroup	Spectra	Peptides	Score	Cover	Intensity	MW	Species	Accession	Protein name	Gene symbol	z	score	SPI%	Intensity	sequence	m/z
1	1.1	135	56	865.54	60.1	224000000	68170.1	PIG	P08835	Serum albumin	ALB	6	22.42	94	2940000	ADFTEISKIVTDLAKVHKEccHGDLLEcADDRADLAK	708.183
1	1.1	135	56	865.54	60.1	224000000	68170.1	PIG	P08835	Serum albumin	ALB	5	22.42	94.5	985000	YTKKVPQVSTPTLVEVARKLGLVGSR	566.139
1	1.1	135	56	865.54	60.1	224000000	68170.1	PIG	P08835	Serum albumin	ALB	6	22	97.4	4730000	SHcIAEAKRDELPADLNPLEHDFVEDKEVcK	611.632
1	1.1	135	56	865.54	60.1	224000000	68170.1	PIG	P08835	Serum albumin	ALB	3	21.92	100	5680000	VPQVSTPTLVEVARK	541.987
1	1.1	135	56	865.54	60.1	224000000	68170.1	PIG	P08835	Serum albumin	ALB	3	21.85	90.8	4500000	ADFTEISKIVTDLAK	550.971
1	1.1	135	56	865.54	60.1	224000000	68170.1	PIG	P08835	Serum albumin	ALB	4	21.64	75.6	2110000	KVPQVSTPTLVEVARKLGLVGSR	609.37
1	1.1	135	56	865.54	60.1	224000000	68170.1	PIG	P08835	Serum albumin	ALB	4	21.53	94.4	11400000	YIcENQDTISTKLKEccDKPLLEK	747.116
1	1.1	135	56	865.54	60.1	224000000	68170.1	PIG	P08835	Serum albumin	ALB	6	21.32	92	2470000	IVTDLAKVHKEccHGDLLEcADDRADLAK	559.61
1	1.1	135	56	865.54	60.1	224000000	68170.1	PIG	P08835	Serum albumin	ALB	4	20.71	93	423000	VPQVSTPTLVEVARKLGLVGSR	577.346
1	1.1	135	56	865.54	60.1	224000000	68170.1	PIG	P08835	Serum albumin	ALB	4	20.03	94.9	1340000	FPKADFTEISKIVTDLAK	506.534
1	1.1	135	56	865.54	60.1	224000000	68170.1	PIG	P08835	Serum albumin	ALB	3	19.75	91.3	3840000	VHKEccHGDLLEcADDRADLAK	871.394
1	1.1	135	56	865.54	60.1	224000000	68170.1	PIG	P08835	Serum albumin	ALB	2	19.6	87.9	2790000	FPKADFTEISK	641.838
1	1.1	135	56	865.54	60.1	224000000	68170.1	PIG	P08835	Serum albumin	ALB	2	19.53	87.6	67800	YIcENQDTISTK	736.339
1	1.1	135	56	865.54	60.1	224000000	68170.1	PIG	P08835	Serum albumin	ALB	5	19.38	89.2	1320000	LSQRFPKADFTEISKIVTDLAK	502.285
1	1.1	135	56	865.54	60.1	224000000	68170.1	PIG	P08835	Serum albumin	ALB	2	19.14	94.3	6310000	VPQVSTPTLVEVAR	748.429
1	1.1	135	56	865.54	60.1	224000000	68170.1	PIG	P08835	Serum albumin	ALB	3	18.8	90.4	2100000	YIcENQDTISTKLKEccDKPLLEK	995.818
1	1.1	135	56	865.54	60.1	224000000	68170.1	PIG	P08835	Serum albumin	ALB	3	18.78	91.3	1270000	YTKKVPQVSTPTLVEVAR	672.722
1	1.1	135	56	865.54	60.1	224000000	68170.1	PIG	P08835	Serum albumin	ALB	5	18.5	92.9	11700000	VHKEccHGDLLEcADDRADLAK	523.241
1	1.1	135	56	865.54	60.1	224000000	68170.1	PIG	P08835	Serum albumin	ALB	5	18.46	95.3	3260000	SHcIAEAKRDELPADLNPLEHDFVEDKEVcK	733.756
1	1.1	135	56	865.54	60.1	224000000	68170.1	PIG	P08835	Serum albumin	ALB	3	18.26	74.2	1520000	FPKADFTEISKIVTDLAK	675.043
1	1.1	135	56	865.54	60.1	224000000	68170.1	PIG	P08835	Serum albumin	ALB	5	18.16	86.9	1110000	KVPQVSTPTLVEVARKLGLVGSR	487.698
1	1.1	135	56	865.54	60.1	224000000	68170.1	PIG	P08835	Serum albumin	ALB	4	18.05	89.2	560000	ADFTEISKIVTDLAKVHK	504.536
1	1.1	135	56	865.54	60.1	224000000	68170.1	PIG	P08835	Serum albumin	ALB	3	17.98	92.8	1760000	VPQVSTPTLVEVAR	499.288
1	1.1	135	56	865.54	60.1	224000000	68170.1	PIG	P08835	Serum albumin	ALB	5	17.96	88.1	413000	RDELPADLNPLEHDFVEDKEVcKNYK	635.513
1	1.1	135	56	865.54	60.1	224000000	68170.1	PIG	P08835	Serum albumin	ALB	4	17.89	85.8	3360000	LSQRFPKADFTEISKIVTDLAK	627.603
1	1.1	135	56	865.54	60.1	224000000	68170.1	PIG	P08835	Serum albumin	ALB	3	17.82	84.9	5240000	FPKADFTEISK	428.229
1	1.1	135	56	865.54	60.1	224000000	68170.1	PIG	P08835	Serum albumin	ALB	4	17.71	87.9	3360000	LSQRFPKADFTEISKIVTDLAK	627.603
1	1.1	135	56	865.54	60.1	224000000	68170.1	PIG	P08835	Serum albumin	ALB	4	17.08	87.5	653000	EccHGDLLEcADDRADLAK	562.742
1	1.1	135	56	865.54	60.1	224000000	68170.1	PIG	P08835	Serum albumin	ALB	3	17.06	82.2	1520000	FPKADFTEISKIVTDLAK	675.043
1	1.1	135	56	865.54	60.1	224000000	68170.1	PIG	P08835	Serum albumin	ALB	5	17.04	73.1	1120000	ADFTEISKIVTDLAKVHKEccHGDLLEcADDRADLAK	849.618
1	1.1	135	56	865.54	60.1	224000000	68170.1	PIG	P08835	Serum albumin	ALB	3	16.95	89.3	5680000	KVPQVSTPTLVEVAR	541.986
1	1.1	135	56	865.54	60.1	224000000	68170.1	PIG	P08835	Serum albumin	ALB	4	16.62	82.7	402000	LKEccDKPLLEKSHcIAEAK	608.056
1	1.1	135	56	865.54	60.1	224000000	68170.1	PIG	P08835	Serum albumin	ALB	5	16.59	80.8	1940000	ccTESLVNRRPcFSALTPDETYKPK	606.694
1	1.1	135	56	865.54	60.1	224000000	68170.1	PIG	P08835	Serum albumin	ALB	6	16.54	75.6	526000	EHYGDLADccEKEEPERNEcFLQHKNDNPDIPK	681.969
1	1.1	135	56	865.54	60.1	224000000	68170.1	PIG	P08835	Serum albumin	ALB	5	16.52	92.5	2310000	IVTDLAKVHKEccHGDLLEcADDRADLAK	671.33
1	1.1	135	56	865.54	60.1	224000000	68170.1	PIG	P08835	Serum albumin	ALB	2	16.29	72.2	377000	DTYKSEIAHR	610.307
1	1.1	135	56	865.54	60.1	224000000	68170.1	PIG	P08835	Serum albumin	ALB	3	16.05	78.8	593000	DTYKSEIAHR	407.209
1	1.1	135	56	865.54	60.1	224000000	68170.1	PIG	P08835	Serum albumin	ALB	4	16	83.2	450000	SHcIAEAKRDELPADLNPLEHDFVEDK	787.883
1	1.1	135	56	865.54	60.1	224000000	68170.1	PIG	P08835	Serum albumin	ALB	6	15.98	72.1	239000	LScAEDYLSLVLNRLcVLHEKTPVSEKVTK	584.481
1	1.1	135	56	865.54	60.1	224000000	68170.1	PIG	P08835	Serum albumin	ALB	4	15.96	91.8	1220000	YTKKVPQVSTPTLVEVAR	504.794
1	1.1	135	56	865.54	60.1	224000000	68170.1	PIG	P08835	Serum albumin	ALB	5	15.9	72.5	1320000	LSQRFPKADFTEISKIVTDLAK	502.285
1	1.1	135	56	865.54	60.1	224000000	68170.1	PIG	P08835	Serum albumin	ALB	4	15.9	81.9	1340000	FPKADFTEISKIVTDLAK	506.535
1	1.1	135	56	865.54	60.1	224000000	68170.1	PIG	P08835	Serum albumin	ALB	4	15.64	88	1320000	YTKKVPQVSTPTLVEVARK	536.818
1	1.1	135	56	865.54	60.1	224000000	68170.1	PIG	P08835	Serum albumin	ALB	3	15.63	79.7	1520000	FPKADFTEISKIVTDLAK	675.043
1	1.1	135	56	865.54	60.1	224000000	68170.1	PIG	P08835	Serum albumin	ALB	5	15.63	88.4	16600000	YIcENQDTISTKLKEccDKPLLEK	597.895
1	1.1	135	56	865.54	60.1	224000000	68170.1	PIG	P08835	Serum albumin	ALB	4	15.58	70.8	8570000	VHKEccHGDLLEcADDRADLAK	653.798
1	1.1	135	56	865.54	60.1	224000000	68170.1	PIG	P08835	Serum albumin	ALB	3	15.38	86.3	137000	AFKAWSLAR	350.536
1	1.1	135	56	865.54	60.1	224000000	68170.1	PIG	P08835	Serum albumin	ALB	5	15.38	78.8	849000	TcVADESAENcDKSIHTLFGDKLcAIPSLR	682.331
1	1.1	135	56	865.54	60.1	224000000	68170.1	PIG	P08835	Serum albumin	ALB	4	15.33	74	743000	IVTDLAKVHKEccHGDLLEcADDRADLAK	838.908
1	1.1	135	56	865.54	60.1	224000000	68170.1	PIG	P08835	Serum albumin	ALB	5	15.26	86.9	954000	SHcIAEAKRDELPADLNPLEHDFVEDK	630.507
1	1.1	135	56	865.54	60.1	224000000	68170.1	PIG	P08835	Serum albumin	ALB	4	15.22	88.1	567000	LKEccDKPLLEK	383.952
1	1.1	135	56	865.54	60.1	224000000	68170.1	PIG	P08835	Serum albumin	ALB	2	14.9	83.2	194000	EVTEFAK	412.214
1	1.1	135	56	865.54	60.1	224000000	68170.1	PIG	P08835	Serum albumin	ALB	2	14.82	77.4	1570000	VPQVSTPTLVEVARK	812.476
1	1.1	135	56	865.54	60.1	224000000	68170.1	PIG	P08835	Serum albumin	ALB	5	14.47	61.1	412000	YTKKVPQVSTPTLVEVARK	429.656
1	1.1	135	56	865.54	60.1	224000000	68170.1	PIG	P08835	Serum albumin	ALB	4	14.47	80.9	115000	qTALVELLKHKPHATEEQLR	581.823
1	1.1	135	56	865.54	60.1	224000000	68170.1	PIG	P08835	Serum albumin	ALB	6	14.39	58.6	2940000	ADFTEISKIVTDLAKVHKEccHGDLLEcADDRADLAK	708.183
1	1.1	135	56	865.54	60.1	224000000	68170.1	PIG	P08835	Serum albumin	ALB	6	14.11	84.6	239000	LScAEDYLSLVLNRLcVLHEKTPVSEKVTK	584.483
1	1.1	135	56	865.54	60.1	224000000	68170.1	PIG	P08835	Serum albumin	ALB	3	13.93	69.9	3840000	VHKEccHGDLLEcADDRADLAK	871.394
1	1.1	135	56	865.54	60.1	224000000	68170.1	PIG	P08835	Serum albumin	ALB	2	13.88	80.1	420000	VLTSAAKQR	487.294
1	1.1	135	56	865.54	60.1	224000000	68170.1	PIG	P08835	Serum albumin	ALB	4	13.74	73.1	242000	EccDKPLLEKSHcIAEAK	547.765
1	1.1	135	56	865.54	60.1	224000000	68170.1	PIG	P08835	Serum albumin	ALB	4	13.67	83.4	8570000	VHKEccHGDLLEcADDRADLAK	653.798
1	1.1	135	56	865.54	60.1	224000000	68170.1	PIG	P08835	Serum albumin	ALB	4	13.66	74.8	3360000	LSQRFPKADFTEISKIVTDLAK	627.603
1	1.1	135	56	865.54	60.1	224000000	68170.1	PIG	P08835	Serum albumin	ALB	6	13.65	75.9	259000	LSQRFPKADFTEISKIVTDLAKVHK	479.444
1	1.1	135	56	865.54	60.1	224000000	68170.1	PIG	P08835	Serum albumin	ALB	3	13.63	70	1330000	EccDKPLLEK	431.206
1	1.1	135	56	865.54	60.1	224000000	68170.1	PIG	P08835	Serum albumin	ALB	2	13.61	76.6	561000	ADFTEISK	455.731
1	1.1	135	56	865.54	60.1	224000000	68170.1	PIG	P08835	Serum albumin	ALB	6	13.57	82.4	405000	VHKEccHGDLLEcADDRADLAK	436.205
1	1.1	135	56	865.54	60.1	224000000	68170.1	PIG	P08835	Serum albumin	ALB	4	13.51	69.8	489000	KVPQVSTPTLVEVARK	438.766
1	1.1	135	56	865.54	60.1	224000000	68170.1	PIG	P08835	Serum albumin	ALB	3	13.5	77.1	1270000	YTKKVPQVSTPTLVEVAR	672.722
1	1.1	135	56	865.54	60.1	224000000	68170.1	PIG	P08835	Serum albumin	ALB	3	13.42	75.2	593000	DTYKSEIAHR	407.208
1	1.1	135	56	865.54	60.1	224000000	68170.1	PIG	P08835	Serum albumin	ALB	2	13.41	91.8	156000	LGLVGSR	351.219
1	1.1	135	56	865.54	60.1	224000000	68170.1	PIG	P08835	Serum albumin	ALB	3	13.27	50.2	387000	EccHGDLLEcADDRADLAK	749.986
1	1.1	135	56	865.54	60.1	224000000	68170.1	PIG	P08835	Serum albumin	ALB	2	13.17	70	2140000	ADFTEISKIVTDLAK	825.952
1	1.1	135	56	865.54	60.1	224000000	68170.1	PIG	P08835	Serum albumin	ALB	5	13.16	59.4	1120000	ADFTEISKIVTDLAKVHKEccHGDLLEcADDRADLAK	849.618
1	1.1	135	56	865.54	60.1	224000000	68170.1	PIG	P08835	Serum albumin	ALB	5	13.13	76.2	355000	LKEccDKPLLEKSHcIAEAK	486.648
1	1.1	135	56	865.54	60.1	224000000	68170.1	PIG	P08835	Serum albumin	ALB	3	13.11	64.1	1520000	FPKADFTEISKIVTDLAK	675.043
1	1.1	135	56	865.54	60.1	224000000	68170.1	PIG	P08835	Serum albumin	ALB	5	12.96	70.7	1320000	LSQRFPKADFTEISKIVTDLAK	502.284
1	1.1	135	56	865.54	60.1	224000000	68170.1	PIG	P08835	Serum albumin	ALB	2	12.76	71.4	2790000	FPKADFTEISK	641.838
1	1.1	135	56	865.54	60.1	224000000	68170.1	PIG	P08835	Serum albumin	ALB	4	12.69	82.3	963000	RDELPADLNPLEHDFVEDKEVcK	692.837
1	1.1	135	56	865.54	60.1	224000000	68170.1	PIG	P08835	Serum albumin	ALB	4	12.57	58.5	146000	EDPPAcYATVFDKFQPLVDEPKNLIK	759.391
1	1.1	135	56	865.54	60.1	224000000	68170.1	PIG	P08835	Serum albumin	ALB	4	12.36	74	8570000	VHKEccHGDLLEcADDRADLAK	653.796
1	1.1	135	56	865.54	60.1	224000000	68170.1	PIG	P08835	Serum albumin	ALB	4	12.3	67.3	258000	IEHLREKVLTSAAKQR	470.528
1	1.1	135	56	865.54	60.1	224000000	68170.1	PIG	P08835	Serum albumin	ALB	4	12.3	70.9	52800	LSQRFPKADFTEISK	442.492
1	1.1	135	56	865.54	60.1	224000000	68170.1	PIG	P08835	Serum albumin	ALB	2	12.24	70.4	561000	ADFTEISK	455.731
1	1.1	135	56	865.54	60.1	224000000	68170.1	PIG	P08835	Serum albumin	ALB	4	12.19	67.7	2110000	KVPQVSTPTLVEVARKLGLVGSR	609.366
1	1.1	135	56	865.54	60.1	224000000	68170.1	PIG	P08835	Serum albumin	ALB	4	12.19	77.6	423000	VPQVSTPTLVEVARKLGLVGSR	577.346
1	1.1	135	56	865.54	60.1	224000000	68170.1	PIG	P08835	Serum albumin	ALB	4	12.17	80.4	1320000	YTKKVPQVSTPTLVEVARK	536.818
1	1.1	135	56	865.54	60.1	224000000	68170.1	PIG	P08835	Serum albumin	ALB	5	12.16	56.2	1120000	ADFTEISKIVTDLAKVHKEccHGDLLEcADDRADLAK	849.616
1	1.1	135	56	865.54	60.1	224000000	68170.1	PIG	P08835	Serum albumin	ALB	5	12.12	77.1	820000	RDELPADLNPLEHDFVEDKEVcKNYKEAK	701.146
1	1.1	135	56	865.54	60.1	224000000	68170.1	PIG	P08835	Serum albumin	ALB	3	12.07	64.9	228000	ADLAKYIcENQDTISTK	657.328
1	1.1	135	56	865.54	60.1	224000000	68170.1	PIG	P08835	Serum albumin	ALB	4	11.9	72.3	714000	SHcIAEAKRDELPADLNPLEHDFVEDKEVcK	916.942
1	1.1	135	56	865.54	60.1	224000000	68170.1	PIG	P08835	Serum albumin	ALB	3	11.89	77.2	1380000	KVPQVSTPTLVEVARKLGLVGSR	812.157
1	1.1	135	56	865.54	60.1	224000000	68170.1	PIG	P08835	Serum albumin	ALB	5	11.74	63.9	985000	YTKKVPQVSTPTLVEVARKLGLVGSR	566.139
1	1.1	135	56	865.54	60.1	224000000	68170.1	PIG	P08835	Serum albumin	ALB	5	11.48	68.9	1110000	KVPQVSTPTLVEVARKLGLVGSR	487.698
1	1.1	135	56	865.54	60.1	224000000	68170.1	PIG	P08835	Serum albumin	ALB	4	11.42	80.6	1680000	ccTESLVNRRPcFSALTPDETYKPK	758.114
1	1.1	135	56	865.54	60.1	224000000	68170.1	PIG	P08835	Serum albumin	ALB	5	11.39	63.9	355000	LKEccDKPLLEKSHcIAEAK	486.648
1	1.1	135	56	865.54	60.1	224000000	68170.1	PIG	P08835	Serum albumin	ALB	2	11.26	64.9	1570000	VPQVSTPTLVEVARK	812.476
1	1.1	135	56	865.54	60.1	224000000	68170.1	PIG	P08835	Serum albumin	ALB	5	11.15	60.7	674000	RDELPADLNPLEHDFVEDKEVcK	554.472
1	1.1	135	56	865.54	60.1	224000000	68170.1	PIG	P08835	Serum albumin	ALB	3	11.05	67.9	543000	LKEccDKPLLEK	511.599
1	1.1	135	56	865.54	60.1	224000000	68170.1	PIG	P08835	Serum albumin	ALB	5	11.05	55	412000	YTKKVPQVSTPTLVEVARK	429.656
1	1.1	135	56	865.54	60.1	224000000	68170.1	PIG	P08835	Serum albumin	ALB	2	10.9	65.9	190000	LKEccDKPLLEK	766.894
1	1.1	135	56	865.54	60.1	224000000	68170.1	PIG	P08835	Serum albumin	ALB	4	10.73	60.1	1340000	FPKADFTEISKIVTDLAK	506.534
1	1.1	135	56	865.54	60.1	224000000	68170.1	PIG	P08835	Serum albumin	ALB	3	10.63	80.5	62600	IVTDLAKVHK	375.233
1	1.1	135	56	865.54	60.1	224000000	68170.1	PIG	P08835	Serum albumin	ALB	5	10.6	74.4	96700	AAcLLPKIEHLREK	336.396
1	1.1	135	56	865.54	60.1	224000000	68170.1	PIG	P08835	Serum albumin	ALB	3	10.53	63.3	2100000	YIcENQDTISTKLKEccDKPLLEK	995.817
1	1.1	135	56	865.54	60.1	224000000	68170.1	PIG	P08835	Serum albumin	ALB	3	10.5	75.4	543000	LKEccDKPLLEK	511.599
1	1.1	135	56	865.54	60.1	224000000	68170.1	PIG	P08835	Serum albumin	ALB	4	10.44	73	36100	RDELPADLNPLEHDFVEDK	563.78
1	1.1	135	56	865.54	60.1	224000000	68170.1	PIG	P08835	Serum albumin	ALB	4	10.27	61.8	189000	DTYKSEIAHR	305.658
1	1.1	135	56	865.54	60.1	224000000	68170.1	PIG	P08835	Serum albumin	ALB	6	10.24	71.5	1660000	SHcIAEAKRDELPADLNPLEHDFVEDKEVcKNYKEAK	733.862
1	1.1	135	56	865.54	60.1	224000000	68170.1	PIG	P08835	Serum albumin	ALB	5	10.14	54.2	331000	ADFTEISKIVTDLAKVHK	403.831
1	1.1	135	56	865.54	60.1	224000000	68170.1	PIG	P08835	Serum albumin	ALB	5	10.12	69.5	213000	LcVLHEKTPVSEKVTK	374.413
1	1.1	135	56	865.54	60.1	224000000	68170.1	PIG	P08835	Serum albumin	ALB	4	10.1	67.4	966000	RDELPADLNPLEHDFVEDKEVcK	692.837
1	1.1	135	56	865.54	60.1	224000000	68170.1	PIG	P08835	Serum albumin	ALB	4	10	64.5	189000	DTYKSEIAHR	305.658
1	1.1	135	56	865.54	60.1	224000000	68170.1	PIG	P08835	Serum albumin	ALB	6	9.98	82.3	762000	RDELPADLNPLEHDFVEDKEVcKNYKEAK	584.458
1	1.1	135	56	865.54	60.1	224000000	68170.1	PIG	P08835	Serum albumin	ALB	5	9.88	80.3	182000	IEHLREKVLTSAAKQR	376.624
1	1.1	135	56	865.54	60.1	224000000	68170.1	PIG	P08835	Serum albumin	ALB	2	9.73	77	147000	TPVSEKVTK	494.788
1	1.1	135	56	865.54	60.1	224000000	68170.1	PIG	P08835	Serum albumin	ALB	3	9.7	68.4	1360000	KVPQVSTPTLVEVARKLGLVGSR	812.157
1	1.1	135	56	865.54	60.1	224000000	68170.1	PIG	P08835	Serum albumin	ALB	4	9.69	66.4	73000	LScAEDYLSLVLNRLcVLHEKTPVSEKVTK	876.204
1	1.1	135	56	865.54	60.1	224000000	68170.1	PIG	P08835	Serum albumin	ALB	5	9.51	64	83500	FPKADFTEISKIVTDLAKVHK	478.273
1	1.1	135	56	865.54	60.1	224000000	68170.1	PIG	P08835	Serum albumin	ALB	4	9.32	63	92200	RPEEERLScAEDYLSLVLNR	613.056
1	1.1	135	56	865.54	60.1	224000000	68170.1	PIG	P08835	Serum albumin	ALB	4	9.31	76.7	420000	LcVLHEKTPVSEKVTK	467.764
1	1.1	135	56	865.54	60.1	224000000	68170.1	PIG	P08835	Serum albumin	ALB	3	9.24	61.8	3840000	VHKEccHGDLLEcADDRADLAK	871.394
1	1.1	135	56	865.54	60.1	224000000	68170.1	PIG	P08835	Serum albumin	ALB	6	8.98	69.6	241000	SHcIAEAKRDELPADLNPLEHDFVEDK	525.591
1	1.1	135	56	865.54	60.1	224000000	68170.1	PIG	P08835	Serum albumin	ALB	4	8.94	73.7	268000	AAcLLPKIEHLREK	420.244
1	1.1	135	56	865.54	60.1	224000000	68170.1	PIG	P08835	Serum albumin	ALB	3	8.92	60.2	483000	YTKKVPQVSTPTLVEVARK	715.419
1	1.1	135	56	865.54	60.1	224000000	68170.1	PIG	P08835	Serum albumin	ALB	4	8.92	64	714000	SHcIAEAKRDELPADLNPLEHDFVEDKEVcK	916.942
1	1.1	135	56	865.54	60.1	224000000	68170.1	PIG	P08835	Serum albumin	ALB	4	8.62	59.8	412000	TcVADESAENcDKSIHTLFGDKLcAIPSLR	852.657
1	1.1	135	56	865.54	60.1	224000000	68170.1	PIG	P08835	Serum albumin	ALB	4	8.41	67.5	3360000	LSQRFPKADFTEISKIVTDLAK	627.604
1	1.1	135	56	865.54	60.1	224000000	68170.1	PIG	P08835	Serum albumin	ALB	5	8.29	56.8	317000	ADLAKYIcENQDTISTKLKEccDKPLLEK	697.551
1	1.1	135	56	865.54	60.1	224000000	68170.1	PIG	P08835	Serum albumin	ALB	2	8.27	56.5	420000	VLTSAAKQR	487.29
1	1.1	135	56	865.54	60.1	224000000	68170.1	PIG	P08835	Serum albumin	ALB	2	8.21	66	68800	DLGEQYFK	500.244
1	1.1	135	56	865.54	60.1	224000000	68170.1	PIG	P08835	Serum albumin	ALB	2	7.93	60.1	810000	EccDKPLLEK	646.305
1	1.1	135	56	865.54	60.1	224000000	68170.1	PIG	P08835	Serum albumin	ALB	2	7.9	66.9	155000	NDNPDIPK	456.725
1	1.1	135	56	865.54	60.1	224000000	68170.1	PIG	P08835	Serum albumin	ALB	2	7.75	66	138000	YTKKVPQVSTPTLVEVAR	1008.58
1	1.1	135	56	865.54	60.1	224000000	68170.1	PIG	P08835	Serum albumin	ALB	5	7.63	59.5	483000	SHcIAEAKRDELPADLNPLEHDFVEDKEVcKNYKEAK	880.432
1	1.1	135	56	865.54	60.1	224000000	68170.1	PIG	P08835	Serum albumin	ALB	5	5.97	60.3	1320000	LSQRFPKADFTEISKIVTDLAK	502.283
2	2.1	34	16	243.72	22.3	40400000	90638.6	PIG	O02705	Heat shock protein HSP 90-alpha	HSPAA1	4	23.36	97.5	1620000	YESLTDPSKLDSGKELHINLIPNKQDR	778.41
2	2.1	34	16	243.72	22.3	40400000	90638.6	PIG	O02705	Heat shock protein HSP 90-alpha	HSPAA1	6	21.81	96.3	1640000	YESLTDPSKLDSGKELHINLIPNKQDR	519.278
2	2.1	34	16	243.72	22.3	40400000	90638.6	PIG	O02705	Heat shock protein HSP 90-alpha	HSPAA1	5	21.19	94.7	3570000	YESLTDPSKLDSGKELHINLIPNKQDR	622.93
2	2.1	34	16	243.72	22.3	40400000	90638.6	PIG	O02705	Heat shock protein HSP 90-alpha	HSPAA1	4	20.01	87.3	465000	VILHLKEDQTEYLEERR	543.543
2	2.1	34	16	243.72	22.3	40400000	90638.6	PIG	O02705	Heat shock protein HSP 90-alpha	HSPAA1	6	19.35	88	1680000	ELISNSSDALDKIRYESLTDPSKLDSGKELHINLIPNKQDR	776.243
2	2.1	34	16	243.72	22.3	40400000	90638.6	PIG	O02705	Heat shock protein HSP 90-alpha	HSPAA1	5	18.08	91.3	394000	TLVSVTKEGLELPEDEEEKKKQEEK	583.909
2	2.1	34	16	243.72	22.3	40400000	90638.6	PIG	O02705	Heat shock protein HSP 90-alpha	HSPAA1	5	18.06	84.9	353000	ELISNSSDALDKIRYESLTDPSKLDSGKELHINLIPNKQDR	931.289
2	2.1	34	16	243.72	22.3	40400000	90638.6	PIG	O02705	Heat shock protein HSP 90-alpha	HSPAA1	2	17.54	85.9	201000	GVVDSEDLPLNISR	757.397
2	2.1	34	16	243.72	22.3	40400000	90638.6	PIG	O02705	Heat shock protein HSP 90-alpha	HSPAA1	3	16.88	86.4	148000	TLTIVDTGIGMTkADLINNLGTIAK	872.811
2	2.1	34	16	243.72	22.3	40400000	90638.6	PIG	O02705	Heat shock protein HSP 90-alpha	HSPAA1	4	16.44	95.6	569000	HLEINPDHSIIETLR	447.493
2	2.1	34	16	243.72	22.3	40400000	90638.6	PIG	O02705	Heat shock protein HSP 90-alpha	HSPAA1	5	16.41	60.8	3570000	YESLTDPSKLDSGKELHINLIPNKQDR	622.931
2	2.1	34	16	243.72	22.3	40400000	90638.6	PIG	O02705	Heat shock protein HSP 90-alpha	HSPAA1	3	16.26	90.8	2040000	TLTIVDTGIGMTKADLINNLGTIAK	858.479
2	2.1	34	16	243.72	22.3	40400000	90638.6	PIG	O02705	Heat shock protein HSP 90-alpha	HSPAA1	3	16.18	91.5	5590000	HLEINPDHSIIETLR	596.321
2	2.1	34	16	243.72	22.3	40400000	90638.6	PIG	O02705	Heat shock protein HSP 90-alpha	HSPAA1	3	15.7	91.6	984000	DILEKKVEK	367.889
2	2.1	34	16	243.72	22.3	40400000	90638.6	PIG	O02705	Heat shock protein HSP 90-alpha	HSPAA1	5	15.35	75.6	298000	VILHLKEDQTEYLEERR	435.036
2	2.1	34	16	243.72	22.3	40400000	90638.6	PIG	O02705	Heat shock protein HSP 90-alpha	HSPAA1	5	15.24	88.5	303000	LGIHEDSQNRKKLSELLR	428.045
2	2.1	34	16	243.72	22.3	40400000	90638.6	PIG	O02705	Heat shock protein HSP 90-alpha	HSPAA1	4	15.19	87.9	556000	TLVSVTKEGLELPEDEEEKKKQEEK	729.634
2	2.1	34	16	243.72	22.3	40400000	90638.6	PIG	O02705	Heat shock protein HSP 90-alpha	HSPAA1	5	14.77	79.5	416000	TLVSVTKEGLELPEDEEEKKKQEEKK	609.527
2	2.1	34	16	243.72	22.3	40400000	90638.6	PIG	O02705	Heat shock protein HSP 90-alpha	HSPAA1	4	14.42	80.9	2520000	HLEINPDHSIIETLRQK	511.531
2	2.1	34	16	243.72	22.3	40400000	90638.6	PIG	O02705	Heat shock protein HSP 90-alpha	HSPAA1	4	13.71	72.4	2520000	HLEINPDHSIIETLRQK	511.531
2	2.1	34	16	243.72	22.3	40400000	90638.6	PIG	O02705	Heat shock protein HSP 90-alpha	HSPAA1	5	13.2	69	309000	IMKDILEKKVEKVVVSNR	426.458
2	2.1	34	16	243.72	22.3	40400000	90638.6	PIG	O02705	Heat shock protein HSP 90-alpha	HSPAA1	4	12.8	84.2	205000	TLVSVTKEGLELPEDEEEKKKQEEKK	761.656
2	2.1	34	16	243.72	22.3	40400000	90638.6	PIG	O02705	Heat shock protein HSP 90-alpha	HSPAA1	5	12.07	78.2	618000	HLEINPDHSIIETLRQK	409.427
2	2.1	34	16	243.72	22.3	40400000	90638.6	PIG	O02705	Heat shock protein HSP 90-alpha	HSPAA1	3	11.9	70.8	984000	DILEKKVEK	367.889
2	2.1	34	16	243.72	22.3	40400000	90638.6	PIG	O02705	Heat shock protein HSP 90-alpha	HSPAA1	3	11.67	72	1190000	HLEINPDHSIIETLRQK	681.705
2	2.1	34	16	243.72	22.3	40400000	90638.6	PIG	O02705	Heat shock protein HSP 90-alpha	HSPAA1	4	11.05	71.8	159000	VILHLKEDQTEYLEER	504.518
2	2.1	34	16	243.72	22.3	40400000	90638.6	PIG	O02705	Heat shock protein HSP 90-alpha	HSPAA1	4	10.74	74.8	419000	IMKDILEKKVEKVVVSNR	532.819
2	2.1	34	16	243.72	22.3	40400000	90638.6	PIG	O02705	Heat shock protein HSP 90-alpha	HSPAA1	4	10.21	73.2	319000	TLTIVDTGIGMTKADLINNLGTIAK	644.112
2	2.1	34	16	243.72	22.3	40400000	90638.6	PIG	O02705	Heat shock protein HSP 90-alpha	HSPAA1	4	10.14	76.1	320000	TLTIVDTGIGMTKADLINNLGTIAK	644.112
2	2.1	34	16	243.72	22.3	40400000	90638.6	PIG	O02705	Heat shock protein HSP 90-alpha	HSPAA1	3	10.08	53.3	5590000	HLEINPDHSIIETLR	596.321
2	2.1	34	16	243.72	22.3	40400000	90638.6	PIG	O02705	Heat shock protein HSP 90-alpha	HSPAA1	4	9.79	72.1	446000	DILEKKVEKVVVSNR	439.764
2	2.1	34	16	243.72	22.3	40400000	90638.6	PIG	O02705	Heat shock protein HSP 90-alpha	HSPAA1	3	9.25	66.8	45700	VEKVVVSNR	343.874
2	2.1	34	16	243.72	22.3	40400000	90638.6	PIG	O02705	Heat shock protein HSP 90-alpha	HSPAA1	3	8.64	58.9	89100	KVEKVVVSNR	386.572
2	2.1	34	16	243.72	22.3	40400000	90638.6	PIG	O02705	Heat shock protein HSP 90-alpha	HSPAA1	3	8.46	64.3	245000	DILEKKVEKVVVSNR	586.016
2	2.2	17	7	105.28	12	11600000	83965	PIG	A0A286ZR68	Heat shock protein HSP 90-beta isoform a	HSPAB1	4	20.01	87.3	465000	VILHLKEDQTEYLEERR	543.543
2	2.2	17	7	105.28	12	11600000	83965	PIG	A0A286ZR68	Heat shock protein HSP 90-beta isoform a	HSPAB1	2	17.54	85.9	201000	GVVDSEDLPLNISR	757.397
2	2.2	17	7	105.28	12	11600000	83965	PIG	A0A286ZR68	Heat shock protein HSP 90-beta isoform a	HSPAB1	3	16.88	86.4	148000	TLTLVDTGIGMTkADLINNLGTIAK	872.811
2	2.2	17	7	105.28	12	11600000	83965	PIG	A0A286ZR68	Heat shock protein HSP 90-beta isoform a	HSPAB1	3	16.26	90.8	2040000	TLTLVDTGIGMTKADLINNLGTIAK	858.479
2	2.2	17	7	105.28	12	11600000	83965	PIG	A0A286ZR68	Heat shock protein HSP 90-beta isoform a	HSPAB1	4	15.96	90.4	964000	HLEINPDHPIVETLR	446.494
2	2.2	17	7	105.28	12	11600000	83965	PIG	A0A286ZR68	Heat shock protein HSP 90-beta isoform a	HSPAB1	5	15.35	75.6	298000	VILHLKEDQTEYLEERR	435.036
2	2.2	17	7	105.28	12	11600000	83965	PIG	A0A286ZR68	Heat shock protein HSP 90-beta isoform a	HSPAB1	5	13.18	75.9	297000	HLEINPDHPIVETLRQK	408.628
2	2.2	17	7	105.28	12	11600000	83965	PIG	A0A286ZR68	Heat shock protein HSP 90-beta isoform a	HSPAB1	3	12.66	71.9	1510000	HLEINPDHPIVETLR	594.989
2	2.2	17	7	105.28	12	11600000	83965	PIG	A0A286ZR68	Heat shock protein HSP 90-beta isoform a	HSPAB1	4	12.45	82.4	964000	HLEINPDHPIVETLR	446.494
2	2.2	17	7	105.28	12	11600000	83965	PIG	A0A286ZR68	Heat shock protein HSP 90-beta isoform a	HSPAB1	4	11.09	61.5	778000	HLEINPDHPIVETLRQK	510.533
2	2.2	17	7	105.28	12	11600000	83965	PIG	A0A286ZR68	Heat shock protein HSP 90-beta isoform a	HSPAB1	4	11.05	71.8	159000	VILHLKEDQTEYLEER	504.518
2	2.2	17	7	105.28	12	11600000	83965	PIG	A0A286ZR68	Heat shock protein HSP 90-beta isoform a	HSPAB1	3	10.66	55.4	416000	EILDKKVEKVTISNR	591.347
2	2.2	17	7	105.28	12	11600000	83965	PIG	A0A286ZR68	Heat shock protein HSP 90-beta isoform a	HSPAB1	4	10.21	73.2	319000	TLTLVDTGIGMTKADLINNLGTIAK	644.112
2	2.2	17	7	105.28	12	11600000	83965	PIG	A0A286ZR68	Heat shock protein HSP 90-beta isoform a	HSPAB1	4	10.14	76.1	320000	TLTLVDTGIGMTKADLINNLGTIAK	644.112
2	2.2	17	7	105.28	12	11600000	83965	PIG	A0A286ZR68	Heat shock protein HSP 90-beta isoform a	HSPAB1	3	9.8	67.7	1510000	HLEINPDHPIVETLR	594.989
2	2.2	17	7	105.28	12	11600000	83965	PIG	A0A286ZR68	Heat shock protein HSP 90-beta isoform a	HSPAB1	4	9.03	63.4	851000	EILDKKVEKVTISNR	443.763
2	2.2	17	7	105.28	12	11600000	83965	PIG	A0A286ZR68	Heat shock protein HSP 90-beta isoform a	HSPAB1	3	8.21	60.3	359000	HLEINPDHPIVETLRQK	680.375
3	3.1	21	16	214.24	23.6	6970000	70864.8	PIG	F1S9Q1	Heat shock cognate 71 kDa protein	HSPA8	4	24.14	98.8	628000	IINEPTAAAIAYGLDKKVGAER	575.822
3	3.1	21	16	214.24	23.6	6970000	70864.8	PIG	F1S9Q1	Heat shock cognate 71 kDa protein	HSPA8	6	19.77	98.6	594000	ALRDAKLDKSQIHDIVLVGGSTRIPK	472.612
3	3.1	21	16	214.24	23.6	6970000	70864.8	PIG	F1S9Q1	Heat shock cognate 71 kDa protein	HSPA8	3	16.6	88.5	284000	FEELNADLFRGTLDPVEK	698.357
3	3.1	21	16	214.24	23.6	6970000	70864.8	PIG	F1S9Q1	Heat shock cognate 71 kDa protein	HSPA8	4	15.49	88.9	262000	ARFEELNADLFRGTLDPVEK	580.805
3	3.1	21	16	214.24	23.6	6970000	70864.8	PIG	F1S9Q1	Heat shock cognate 71 kDa protein	HSPA8	2	15.45	87.1	129000	TVTNAVVTVPAYFNDSQR	991.502
3	3.1	21	16	214.24	23.6	6970000	70864.8	PIG	F1S9Q1	Heat shock cognate 71 kDa protein	HSPA8	5	14.95	87.7	857000	DAKLDKSQIHDIVLVGGSTRIPK	498.888
3	3.1	21	16	214.24	23.6	6970000	70864.8	PIG	F1S9Q1	Heat shock cognate 71 kDa protein	HSPA8	4	14.54	90.8	459000	ALRDAKLDKSQIHDIVLVGGSTR	623.854
3	3.1	21	16	214.24	23.6	6970000	70864.8	PIG	F1S9Q1	Heat shock cognate 71 kDa protein	HSPA8	3	12.96	84.4	176000	IINEPTAAAIAYGLDKKVGAER	767.424
3	3.1	21	16	214.24	23.6	6970000	70864.8	PIG	F1S9Q1	Heat shock cognate 71 kDa protein	HSPA8	3	12.5	73.5	102000	STAGDTHLGGEDFDNR	564.58
3	3.1	21	16	214.24	23.6	6970000	70864.8	PIG	F1S9Q1	Heat shock cognate 71 kDa protein	HSPA8	3	12.15	65	146000	TVTNAVVTVPAYFNDSQR	661.338
3	3.1	21	16	214.24	23.6	6970000	70864.8	PIG	F1S9Q1	Heat shock cognate 71 kDa protein	HSPA8	5	11.96	84.6	265000	DAKLDKSQIHDIVLVGGSTRIPKIQK	572.735
3	3.1	21	16	214.24	23.6	6970000	70864.8	PIG	F1S9Q1	Heat shock cognate 71 kDa protein	HSPA8	4	11.91	76.9	60600	LIGDAAKNQVAMNPTNTVFDAKR	619.328
3	3.1	21	16	214.24	23.6	6970000	70864.8	PIG	F1S9Q1	Heat shock cognate 71 kDa protein	HSPA8	4	11.59	84	745000	DAKLDKSQIHDIVLVGGSTR	538.8
3	3.1	21	16	214.24	23.6	6970000	70864.8	PIG	F1S9Q1	Heat shock cognate 71 kDa protein	HSPA8	6	11.56	78.3	373000	ALRDAKLDKSQIHDIVLVGGSTRIPKIQK	534.151
3	3.1	21	16	214.24	23.6	6970000	70864.8	PIG	F1S9Q1	Heat shock cognate 71 kDa protein	HSPA8	5	10.57	82.1	576000	ALRDAKLDKSQIHDIVLVGGSTR	499.287
3	3.1	21	16	214.24	23.6	6970000	70864.8	PIG	F1S9Q1	Heat shock cognate 71 kDa protein	HSPA8	5	9.4	60.7	57500	ARFEELNADLFRGTLDPVEKALR	532.891
3	3.1	21	16	214.24	23.6	6970000	70864.8	PIG	F1S9Q1	Heat shock cognate 71 kDa protein	HSPA8	5	9.21	76.5	90800	LDKSQIHDIVLVGGSTRIPKIQK	509.904
3	3.1	21	16	214.24	23.6	6970000	70864.8	PIG	F1S9Q1	Heat shock cognate 71 kDa protein	HSPA8	2	9.11	71.4	163000	IPKIQK	363.748
3	3.1	21	16	214.24	23.6	6970000	70864.8	PIG	F1S9Q1	Heat shock cognate 71 kDa protein	HSPA8	6	8.54	72	189000	DAKLDKSQIHDIVLVGGSTRIPK	415.907
3	3.1	21	16	214.24	23.6	6970000	70864.8	PIG	F1S9Q1	Heat shock cognate 71 kDa protein	HSPA8	5	6.78	59.9	658000	ALRDAKLDKSQIHDIVLVGGSTRIPK	566.933
3	3.1	21	16	214.24	23.6	6970000	70864.8	PIG	F1S9Q1	Heat shock cognate 71 kDa protein	HSPA8	5	6.06	51.6	153000	FDDAVVQSDMKHWPFVVVNDAGRPK	572.295
4	4.1	24	13	199.15	56.8	12500000	18919.1	PIG	F1S2I8	Tubulin polymerization promoting protein family member 3	TPP3	5	19.78	89.8	599000	VINYEEFKKALEELAPKRFK	491.279
4	4.1	24	13	199.15	56.8	12500000	18919.1	PIG	F1S2I8	Tubulin polymerization promoting protein family member 3	TPP3	5	19.42	90	424000	TGGAVERLTDTSKYTGSHKER	459.438
4	4.1	24	13	199.15	56.8	12500000	18919.1	PIG	F1S2I8	Tubulin polymerization promoting protein family member 3	TPP3	4	18.48	85.2	1310000	SKEEAFDAIcQLVAGKEPANVGVTK	666.096
4	4.1	24	13	199.15	56.8	12500000	18919.1	PIG	F1S2I8	Tubulin polymerization promoting protein family member 3	TPP3	3	18.47	92.2	895000	VINYEEFKKALEELAPK	674.371
4	4.1	24	13	199.15	56.8	12500000	18919.1	PIG	F1S2I8	Tubulin polymerization promoting protein family member 3	TPP3	4	17.74	90.4	523000	VINYEEFKKALEELAPKR	545.056
4	4.1	24	13	199.15	56.8	12500000	18919.1	PIG	F1S2I8	Tubulin polymerization promoting protein family member 3	TPP3	4	17.73	80	487000	TGGAVERLTDTSKYTGSHKER	574.045
4	4.1	24	13	199.15	56.8	12500000	18919.1	PIG	F1S2I8	Tubulin polymerization promoting protein family member 3	TPP3	4	17.6	91.8	478000	VADGKAVTGTDVDIVFSKVKGK	559.317
4	4.1	24	13	199.15	56.8	12500000	18919.1	PIG	F1S2I8	Tubulin polymerization promoting protein family member 3	TPP3	5	15.92	71.7	343000	SKEEAFDAIcQLVAGKEPANVGVTKAK	572.906
4	4.1	24	13	199.15	56.8	12500000	18919.1	PIG	F1S2I8	Tubulin polymerization promoting protein family member 3	TPP3	3	15.88	79.6	591000	SKEEAFDAIcQLVAGKEPANVGVTK	887.791
4	4.1	24	13	199.15	56.8	12500000	18919.1	PIG	F1S2I8	Tubulin polymerization promoting protein family member 3	TPP3	6	15.01	76.1	80500	TGGAVERLTDTSKYTGSHKER	383.033
4	4.1	24	13	199.15	56.8	12500000	18919.1	PIG	F1S2I8	Tubulin polymerization promoting protein family member 3	TPP3	4	14.66	86.9	671000	VINYEEFKKALEELAPK	506.03
4	4.1	24	13	199.15	56.8	12500000	18919.1	PIG	F1S2I8	Tubulin polymerization promoting protein family member 3	TPP3	4	14.14	76.5	209000	VADGKAVTGTDVDIVFSKVK	513.037
4	4.1	24	13	199.15	56.8	12500000	18919.1	PIG	F1S2I8	Tubulin polymerization promoting protein family member 3	TPP3	6	13.74	73.5	1140000	VINYEEFKKALEELAPKRFKGK	440.421
4	4.1	24	13	199.15	56.8	12500000	18919.1	PIG	F1S2I8	Tubulin polymerization promoting protein family member 3	TPP3	6	13.56	80	278000	TGGAVERLTDTSKYTGSHKERFDESGKGK	524.434
4	4.1	24	13	199.15	56.8	12500000	18919.1	PIG	F1S2I8	Tubulin polymerization promoting protein family member 3	TPP3	4	12.92	81.4	365000	VINYEEFKKALEELAPKRFK	613.846
4	4.1	24	13	199.15	56.8	12500000	18919.1	PIG	F1S2I8	Tubulin polymerization promoting protein family member 3	TPP3	5	12.86	83.1	1370000	VINYEEFKKALEELAPKRFKGK	528.303
4	4.1	24	13	199.15	56.8	12500000	18919.1	PIG	F1S2I8	Tubulin polymerization promoting protein family member 3	TPP3	5	12.82	70.4	334000	VINYEEFKKALEELAPKR	436.247
4	4.1	24	13	199.15	56.8	12500000	18919.1	PIG	F1S2I8	Tubulin polymerization promoting protein family member 3	TPP3	3	11.68	66.4	591000	SKEEAFDAIcQLVAGKEPANVGVTK	887.791
4	4.1	24	13	199.15	56.8	12500000	18919.1	PIG	F1S2I8	Tubulin polymerization promoting protein family member 3	TPP3	4	11.66	68.3	338000	SKEEAFDAIcQLVAGKEPANVGVTKAK	715.877
4	4.1	24	13	199.15	56.8	12500000	18919.1	PIG	F1S2I8	Tubulin polymerization promoting protein family member 3	TPP3	3	11.44	66.1	279000	VADGKAVTGTDVDIVFSK	607.992
4	4.1	24	13	199.15	56.8	12500000	18919.1	PIG	F1S2I8	Tubulin polymerization promoting protein family member 3	TPP3	5	11.11	73.5	66100	GKSKEEAFDAIcQLVAGKEPANVGVTK	570.104
4	4.1	24	13	199.15	56.8	12500000	18919.1	PIG	F1S2I8	Tubulin polymerization promoting protein family member 3	TPP3	4	8.88	56.7	487000	TGGAVERLTDTSKYTGSHKER	574.045
4	4.1	24	13	199.15	56.8	12500000	18919.1	PIG	F1S2I8	Tubulin polymerization promoting protein family member 3	TPP3	4	7.75	57.9	158000	AVTGTDVDIVFSKVKGK	441.754
4	4.1	24	13	199.15	56.8	12500000	18919.1	PIG	F1S2I8	Tubulin polymerization promoting protein family member 3	TPP3	5	5.6	53.4	490000	VADGKAVTGTDVDIVFSKVKGK	447.655
5	5.1	25	12	179.82	37.5	26100000	38950.7	PIG	P00355	Glyceraldehyde-3-phosphate dehydrogenase	GAPDH	5	22.31	94.1	1050000	VPTPNVSVVDLTcRLEKPAKYDDIKK	597.929
5	5.1	25	12	179.82	37.5	26100000	38950.7	PIG	P00355	Glyceraldehyde-3-phosphate dehydrogenase	GAPDH	3	18.32	93.8	2180000	GAAQNIIPASTGAAKAVGK	575.661
5	5.1	25	12	179.82	37.5	26100000	38950.7	PIG	P00355	Glyceraldehyde-3-phosphate dehydrogenase	GAPDH	6	17.77	82.7	885000	VPTPNVSVVDLTcRLEKPAKYDDIKKVVK	552.814
5	5.1	25	12	179.82	37.5	26100000	38950.7	PIG	P00355	Glyceraldehyde-3-phosphate dehydrogenase	GAPDH	4	17.46	93.9	903000	DGRGAAQNIIPASTGAAKAVGK	514.035
5	5.1	25	12	179.82	37.5	26100000	38950.7	PIG	P00355	Glyceraldehyde-3-phosphate dehydrogenase	GAPDH	5	17.4	84.7	1380000	VPTPNVSVVDLTcRLEKPAKYDDIKKVVK	663.174
5	5.1	25	12	179.82	37.5	26100000	38950.7	PIG	P00355	Glyceraldehyde-3-phosphate dehydrogenase	GAPDH	5	17.3	82.6	473000	VIHDHFGIVEGLMTTVHAITATQKTVDGPSGK	672.755
5	5.1	25	12	179.82	37.5	26100000	38950.7	PIG	P00355	Glyceraldehyde-3-phosphate dehydrogenase	GAPDH	4	16.81	86.3	829000	VIHDHFGIVEGLMTTVHAITATQK	655.351
5	5.1	25	12	179.82	37.5	26100000	38950.7	PIG	P00355	Glyceraldehyde-3-phosphate dehydrogenase	GAPDH	5	16.71	85.9	272000	VIHDHFGIVEGLMTTVHAITATQK	524.483
5	5.1	25	12	179.82	37.5	26100000	38950.7	PIG	P00355	Glyceraldehyde-3-phosphate dehydrogenase	GAPDH	3	14.99	89.3	2660000	DGRGAAQNIIPASTGAAK	566.636
5	5.1	25	12	179.82	37.5	26100000	38950.7	PIG	P00355	Glyceraldehyde-3-phosphate dehydrogenase	GAPDH	2	14.91	86.5	3580000	GAAQNIIPASTGAAK	685.376
5	5.1	25	12	179.82	37.5	26100000	38950.7	PIG	P00355	Glyceraldehyde-3-phosphate dehydrogenase	GAPDH	5	14.65	72.1	864000	VPTPNVSVVDLTcRLEKPAKYDDIKKVVK	663.174
5	5.1	25	12	179.82	37.5	26100000	38950.7	PIG	P00355	Glyceraldehyde-3-phosphate dehydrogenase	GAPDH	3	14.14	86.3	640000	DGRGAAQNIIPASTGAAKAVGK	685.043
5	5.1	25	12	179.82	37.5	26100000	38950.7	PIG	P00355	Glyceraldehyde-3-phosphate dehydrogenase	GAPDH	2	11.63	73.2	1950000	DGRGAAQNIIPASTGAAK	849.451
5	5.1	25	12	179.82	37.5	26100000	38950.7	PIG	P00355	Glyceraldehyde-3-phosphate dehydrogenase	GAPDH	4	11.16	72.9	289000	VIISAPSADAPMFVMGVNHEKYDNSLK	734.12
5	5.1	25	12	179.82	37.5	26100000	38950.7	PIG	P00355	Glyceraldehyde-3-phosphate dehydrogenase	GAPDH	3	11.14	62.5	33400	AENGKLVINGK	381.557
5	5.1	25	12	179.82	37.5	26100000	38950.7	PIG	P00355	Glyceraldehyde-3-phosphate dehydrogenase	GAPDH	6	11.09	73.5	485000	VPTPNVSVVDLTcRLEKPAKYDDIKK	498.443
5	5.1	25	12	179.82	37.5	26100000	38950.7	PIG	P00355	Glyceraldehyde-3-phosphate dehydrogenase	GAPDH	2	10.67	78.9	1180000	GAAQNIIPASTGAAKAVGK	862.987
5	5.1	25	12	179.82	37.5	26100000	38950.7	PIG	P00355	Glyceraldehyde-3-phosphate dehydrogenase	GAPDH	4	10.37	74.2	829000	VIHDHFGIVEGLMTTVHAITATQK	655.351
5	5.1	25	12	179.82	37.5	26100000	38950.7	PIG	P00355	Glyceraldehyde-3-phosphate dehydrogenase	GAPDH	2	10.22	77.3	1180000	GAAQNIIPASTGAAKAVGK	862.987
5	5.1	25	12	179.82	37.5	26100000	38950.7	PIG	P00355	Glyceraldehyde-3-phosphate dehydrogenase	GAPDH	2	9.84	61.4	1950000	DGRGAAQNIIPASTGAAK	849.449
5	5.1	25	12	179.82	37.5	26100000	38950.7	PIG	P00355	Glyceraldehyde-3-phosphate dehydrogenase	GAPDH	6	9.66	65	284000	VIPELNGKLTGMAFRVPTPNVSVVDLTcRLEKPAKYDDIKK	769.588
5	5.1	25	12	179.82	37.5	26100000	38950.7	PIG	P00355	Glyceraldehyde-3-phosphate dehydrogenase	GAPDH	2	9.43	69.7	1180000	GAAQNIIPASTGAAKAVGK	862.987
5	5.1	25	12	179.82	37.5	26100000	38950.7	PIG	P00355	Glyceraldehyde-3-phosphate dehydrogenase	GAPDH	3	9.34	75.9	555000	GAAQNIIPASTGAAK	457.253
5	5.1	25	12	179.82	37.5	26100000	38950.7	PIG	P00355	Glyceraldehyde-3-phosphate dehydrogenase	GAPDH	2	7.99	73.8	33400	TVDGPSGK	380.695
5	5.1	25	12	179.82	37.5	26100000	38950.7	PIG	P00355	Glyceraldehyde-3-phosphate dehydrogenase	GAPDH	5	4.96	52.5	473000	VIHDHFGIVEGLMTTVHAITATQKTVDGPSGK	672.754
6	6.1	23	11	175.58	24.2	13900000	46661	PIG	Q0PY11	Elongation factor 1-alpha 1	EEF1A1	4	25.74	95.6	820000	DGNASGTTLLEALDcILPPTRPTDKPLRLPLQDVYK	995.281
6	6.1	23	11	175.58	24.2	13900000	46661	PIG	Q0PY11	Elongation factor 1-alpha 1	EEF1A1	5	25.42	97	1510000	DGNASGTTLLEALDcILPPTRPTDKPLRLPLQDVYK	796.428
6	6.1	23	11	175.58	24.2	13900000	46661	PIG	Q0PY11	Elongation factor 1-alpha 1	EEF1A1	6	24.04	96.3	825000	KDGNASGTTLLEALDcILPPTRPTDKPLRLPLQDVYK	685.196
6	6.1	23	11	175.58	24.2	13900000	46661	PIG	Q0PY11	Elongation factor 1-alpha 1	EEF1A1	5	19.95	94.9	1130000	KDGNASGTTLLEALDcILPPTRPTDKPLRLPLQDVYK	822.046
6	6.1	23	11	175.58	24.2	13900000	46661	PIG	Q0PY11	Elongation factor 1-alpha 1	EEF1A1	3	19.34	98	622000	VETGVLKPGMVVTFAPVNVTTEVK	839.134
6	6.1	23	11	175.58	24.2	13900000	46661	PIG	Q0PY11	Elongation factor 1-alpha 1	EEF1A1	5	18.9	93.4	189000	qTVAVGVIKAVDKKAAGAGKVTK	445.272
6	6.1	23	11	175.58	24.2	13900000	46661	PIG	Q0PY11	Elongation factor 1-alpha 1	EEF1A1	4	18.33	92	754000	QTVAVGVIKAVDKK	364.729
6	6.1	23	11	175.58	24.2	13900000	46661	PIG	Q0PY11	Elongation factor 1-alpha 1	EEF1A1	4	17.25	89.2	988000	IGGIGTVPVGRVETGVLKPGMVVTFAPVNVTTEVK	881.25
6	6.1	23	11	175.58	24.2	13900000	46661	PIG	Q0PY11	Elongation factor 1-alpha 1	EEF1A1	3	15.67	94.3	864000	qTVAVGVIKAVDKK	480.293
6	6.1	23	11	175.58	24.2	13900000	46661	PIG	Q0PY11	Elongation factor 1-alpha 1	EEF1A1	5	13.94	77.2	186000	QTVAVGVIKAVDKKAAGAGKVTK	448.676
6	6.1	23	11	175.58	24.2	13900000	46661	PIG	Q0PY11	Elongation factor 1-alpha 1	EEF1A1	3	12.82	67.3	791000	QTVAVGVIKAVDKK	485.969
6	6.1	23	11	175.58	24.2	13900000	46661	PIG	Q0PY11	Elongation factor 1-alpha 1	EEF1A1	5	12.64	64.4	1510000	DGNASGTTLLEALDcILPPTRPTDKPLRLPLQDVYK	796.428
6	6.1	23	11	175.58	24.2	13900000	46661	PIG	Q0PY11	Elongation factor 1-alpha 1	EEF1A1	2	11.52	78.1	366000	IGGIGTVPVGR	513.308
6	6.1	23	11	175.58	24.2	13900000	46661	PIG	Q0PY11	Elongation factor 1-alpha 1	EEF1A1	6	11.28	70.2	100000	VTRKDGNASGTTLLEALDcILPPTRPTDKPLRLPLQDVYK	744.574
6	6.1	23	11	175.58	24.2	13900000	46661	PIG	Q0PY11	Elongation factor 1-alpha 1	EEF1A1	4	11.05	77.2	147000	QTVAVGVIKAVDKKAAGAGK	478.541
6	6.1	23	11	175.58	24.2	13900000	46661	PIG	Q0PY11	Elongation factor 1-alpha 1	EEF1A1	4	10.6	67.7	285000	qTVAVGVIKAVDKKAAGAGKVTK	556.336
6	6.1	23	11	175.58	24.2	13900000	46661	PIG	Q0PY11	Elongation factor 1-alpha 1	EEF1A1	4	10.05	68.3	43500	DMRQTVAVGVIKAVDKK	465.271
6	6.1	23	11	175.58	24.2	13900000	46661	PIG	Q0PY11	Elongation factor 1-alpha 1	EEF1A1	4	10.04	69.5	986000	IGGIGTVPVGRVETGVLKPGMVVTFAPVNVTTEVK	881.25
6	6.1	23	11	175.58	24.2	13900000	46661	PIG	Q0PY11	Elongation factor 1-alpha 1	EEF1A1	4	10.04	71	282000	IGGIGTVPVGRVETGVLkPGMVVTFAPVNVTTEVK	892.001
6	6.1	23	11	175.58	24.2	13900000	46661	PIG	Q0PY11	Elongation factor 1-alpha 1	EEF1A1	5	9.86	69.1	411000	IGGIGTVPVGRVETGVLKPGMVVTFAPVNVTTEVK	705.2
6	6.1	23	11	175.58	24.2	13900000	46661	PIG	Q0PY11	Elongation factor 1-alpha 1	EEF1A1	4	9.41	63.6	69100	qTVAVGVIKAVDKKAAGAGK	474.284
6	6.1	23	11	175.58	24.2	13900000	46661	PIG	Q0PY11	Elongation factor 1-alpha 1	EEF1A1	2	9.21	68.1	596000	QTVAVGVIKAVDKK	728.448
6	6.1	23	11	175.58	24.2	13900000	46661	PIG	Q0PY11	Elongation factor 1-alpha 1	EEF1A1	4	8.08	53.2	433000	FAVRDMRQTVAVGVIkAVDkk	615.845
6	6.2	29	10	162.71	22.4	14800000	48941.6	PIG	Q0PY11	Elongation factor 1-alpha 1	EEF1A1	4	25.74	95.6	820000	DGNASGTTLLEALDcILPPTRPTDKPLRLPLQDVYK	995.281
6	6.2	29	10	162.71	22.4	14800000	48941.6	PIG	Q0PY11	Elongation factor 1-alpha 1	EEF1A1	5	25.42	97	1510000	DGNASGTTLLEALDcILPPTRPTDKPLRLPLQDVYK	796.428
6	6.2	29	10	162.71	22.4	14800000	48941.6	PIG	Q0PY11	Elongation factor 1-alpha 1	EEF1A1	6	24.04	96.3	825000	KDGNASGTTLLEALDcILPPTRPTDKPLRLPLQDVYK	685.196
6	6.2	29	10	162.71	22.4	14800000	48941.6	PIG	Q0PY11	Elongation factor 1-alpha 1	EEF1A1	5	19.95	94.9	1130000	KDGNASGTTLLEALDcILPPTRPTDKPLRLPLQDVYK	822.046
6	6.2	29	10	162.71	22.4	14800000	48941.6	PIG	Q0PY11	Elongation factor 1-alpha 1	EEF1A1	3	19.34	98	622000	VETGVLKPGMVVTFAPVNVTTEVK	839.134
6	6.2	29	10	162.71	22.4	14800000	48941.6	PIG	Q0PY11	Elongation factor 1-alpha 1	EEF1A1	4	18.33	92	754000	QTVAVGVIKAVDKK	364.729
6	6.2	29	10	162.71	22.4	14800000	48941.6	PIG	Q0PY11	Elongation factor 1-alpha 1	EEF1A1	4	17.25	89.2	988000	IGGIGTVPVGRVETGVLKPGMVVTFAPVNVTTEVK	881.25
6	6.2	29	10	162.71	22.4	14800000	48941.6	PIG	Q0PY11	Elongation factor 1-alpha 1	EEF1A1	5	17.08	85.9	433000	QTVAVGVIKAVDkkAQKAk	423.058
6	6.2	29	10	162.71	22.4	14800000	48941.6	PIG	Q0PY11	Elongation factor 1-alpha 1	EEF1A1	3	15.67	94.3	864000	qTVAVGVIKAVDKK	480.293
6	6.2	29	10	162.71	22.4	14800000	48941.6	PIG	Q0PY11	Elongation factor 1-alpha 1	EEF1A1	3	12.82	67.3	791000	QTVAVGVIKAVDKK	485.969
6	6.2	29	10	162.71	22.4	14800000	48941.6	PIG	Q0PY11	Elongation factor 1-alpha 1	EEF1A1	5	12.64	64.4	1510000	DGNASGTTLLEALDcILPPTRPTDKPLRLPLQDVYK	796.428
6	6.2	29	10	162.71	22.4	14800000	48941.6	PIG	Q0PY11	Elongation factor 1-alpha 1	EEF1A1	3	11.64	66.4	466000	QTVAVGVIKAVDkKAQkAk	704.422
6	6.2	29	10	162.71	22.4	14800000	48941.6	PIG	Q0PY11	Elongation factor 1-alpha 1	EEF1A1	2	11.52	78.1	366000	IGGIGTVPVGR	513.308
6	6.2	29	10	162.71	22.4	14800000	48941.6	PIG	Q0PY11	Elongation factor 1-alpha 1	EEF1A1	6	11.28	70.2	100000	VTRKDGNASGTTLLEALDcILPPTRPTDKPLRLPLQDVYK	744.574
6	6.2	29	10	162.71	22.4	14800000	48941.6	PIG	Q0PY11	Elongation factor 1-alpha 1	EEF1A1	4	10.05	68.3	43500	DMRQTVAVGVIKAVDKK	465.271
6	6.2	29	10	162.71	22.4	14800000	48941.6	PIG	Q0PY11	Elongation factor 1-alpha 1	EEF1A1	4	10.04	69.5	986000	IGGIGTVPVGRVETGVLKPGMVVTFAPVNVTTEVK	881.25
6	6.2	29	10	162.71	22.4	14800000	48941.6	PIG	Q0PY11	Elongation factor 1-alpha 1	EEF1A1	4	10.04	71	282000	IGGIGTVPVGRVETGVLkPGMVVTFAPVNVTTEVK	892.001
6	6.2	29	10	162.71	22.4	14800000	48941.6	PIG	Q0PY11	Elongation factor 1-alpha 1	EEF1A1	5	9.86	69.1	411000	IGGIGTVPVGRVETGVLKPGMVVTFAPVNVTTEVK	705.2
6	6.2	29	10	162.71	22.4	14800000	48941.6	PIG	Q0PY11	Elongation factor 1-alpha 1	EEF1A1	2	9.21	68.1	596000	QTVAVGVIKAVDKK	728.448
6	6.2	29	10	162.71	22.4	14800000	48941.6	PIG	Q0PY11	Elongation factor 1-alpha 1	EEF1A1	4	8.08	53.2	433000	FAVRDMRQTVAVGVIkAVDkk	615.845
6	6.2	29	10	162.71	22.4	14800000	48941.6	PIG	Q0PY11	Elongation factor 1-alpha 1	EEF1A1	4	7.62	60.5	848000	QTVAVGVIKAVDkKAQkAk	528.57
7	7.1	18	11	155.92	28.8	14100000	78804.9	PIG	P09571	Serotransferrin	TF	3	25.19	97.7	552000	SVDGQEDSIWELLNQAQEHFGR	853.403
7	7.1	18	11	155.92	28.8	14100000	78804.9	PIG	P09571	Serotransferrin	TF	4	20.51	94.7	101000	SVDGQEDSIWELLNQAQEHFGR	640.307
7	7.1	18	11	155.92	28.8	14100000	78804.9	PIG	P09571	Serotransferrin	TF	2	18.53	95.9	369000	EDAGDVAFVK	525.759
7	7.1	18	11	155.92	28.8	14100000	78804.9	PIG	P09571	Serotransferrin	TF	3	16.5	79.2	753000	HSTVLENLPDKADR	532.279
7	7.1	18	11	155.92	28.8	14100000	78804.9	PIG	P09571	Serotransferrin	TF	6	15.12	89.2	2390000	cLVEKGDVAFVKDQVVQQNTDGKNKDDWAKDLK	632.66
7	7.1	18	11	155.92	28.8	14100000	78804.9	PIG	P09571	Serotransferrin	TF	4	14.45	75.3	386000	cLVEKGDVAFVKDQVVQQNTDGKNKDDWAKDLK	948.483
7	7.1	18	11	155.92	28.8	14100000	78804.9	PIG	P09571	Serotransferrin	TF	5	14.04	61.8	1170000	APNHAVVARDDKVTcVAEELLKQQAQFGR	650.942
7	7.1	18	11	155.92	28.8	14100000	78804.9	PIG	P09571	Serotransferrin	TF	5	13.77	82.8	1700000	cLVEKGDVAFVKDQVVQQNTDGKNKDDWAKDLK	758.989
7	7.1	18	11	155.92	28.8	14100000	78804.9	PIG	P09571	Serotransferrin	TF	4	13.19	71.5	55200	AVKNGPLVScVKK	350.707
7	7.1	18	11	155.92	28.8	14100000	78804.9	PIG	P09571	Serotransferrin	TF	5	12.9	73.4	1700000	cLVEKGDVAFVKDQVVQQNTDGKNKDDWAKDLK	758.989
7	7.1	18	11	155.92	28.8	14100000	78804.9	PIG	P09571	Serotransferrin	TF	4	12.47	69.9	192000	VGKTTYESYLGADYITAVANLRK	634.089
7	7.1	18	11	155.92	28.8	14100000	78804.9	PIG	P09571	Serotransferrin	TF	5	11.68	53.6	1170000	APNHAVVARDDKVTcVAEELLKQQAQFGR	650.942
7	7.1	18	11	155.92	28.8	14100000	78804.9	PIG	P09571	Serotransferrin	TF	3	11.39	69.5	46600	SVDGQEDSIWELLNQAQEHFGRDK	934.446
7	7.1	18	11	155.92	28.8	14100000	78804.9	PIG	P09571	Serotransferrin	TF	5	10.66	75.7	357000	cGLVPVLAENYKTEGENcVNTPEKGYLAVAVVKK	750.788
7	7.1	18	11	155.92	28.8	14100000	78804.9	PIG	P09571	Serotransferrin	TF	4	10.38	67.9	342000	DNTRRPVDDYENcYLAQVPSHAVVAR	762.121
7	7.1	18	11	155.92	28.8	14100000	78804.9	PIG	P09571	Serotransferrin	TF	6	9.91	77.5	198000	APNHAVVARDDKVTcVAEELLKQQAQFGR	542.621
7	7.1	18	11	155.92	28.8	14100000	78804.9	PIG	P09571	Serotransferrin	TF	6	9	58.3	2390000	cLVEKGDVAFVKDQVVQQNTDGKNKDDWAKDLK	632.66
7	7.1	18	11	155.92	28.8	14100000	78804.9	PIG	P09571	Serotransferrin	TF	3	8.45	55.2	192000	TEGENcVNTPEKGYLAVAVVKK	802.749
8	8.1	19	10	152.97	24.4	13300000	57876.9	PIG	F1SHL9	Pyruvate kinase	PKM	4	23.1	97.1	4020000	AATESFASDPILYRPVAVALDTKGPEIR	747.653
8	8.1	19	10	152.97	24.4	13300000	57876.9	PIG	F1SHL9	Pyruvate kinase	PKM	3	20.48	97	770000	GVNLPGAAVDLPAVSEKDIQDLK	783.76
8	8.1	19	10	152.97	24.4	13300000	57876.9	PIG	F1SHL9	Pyruvate kinase	PKM	3	19.99	82.3	795000	AATESFASDPILYRPVAVALDTKGPEIR	996.534
8	8.1	19	10	152.97	24.4	13300000	57876.9	PIG	F1SHL9	Pyruvate kinase	PKM	4	19.97	96.5	1350000	KGVNLPGAAVDLPAVSEKDIQDLK	620.098
8	8.1	19	10	152.97	24.4	13300000	57876.9	PIG	F1SHL9	Pyruvate kinase	PKM	4	18.83	88.4	532000	TGLIKGSGTAEVELKKGATLK	526.063
8	8.1	19	10	152.97	24.4	13300000	57876.9	PIG	F1SHL9	Pyruvate kinase	PKM	3	17.8	77.7	795000	AATESFASDPILYRPVAVALDTKGPEIR	996.534
8	8.1	19	10	152.97	24.4	13300000	57876.9	PIG	F1SHL9	Pyruvate kinase	PKM	3	17.77	84	992000	KGVNLPGAAVDLPAVSEKDIQDLK	826.46
8	8.1	19	10	152.97	24.4	13300000	57876.9	PIG	F1SHL9	Pyruvate kinase	PKM	3	17.16	78.4	795000	AATESFASDPILYRPVAVALDTKGPEIR	996.534
8	8.1	19	10	152.97	24.4	13300000	57876.9	PIG	F1SHL9	Pyruvate kinase	PKM	4	14.63	78.3	58500	GSGTAEVELKKGATLK	397.978
8	8.1	19	10	152.97	24.4	13300000	57876.9	PIG	F1SHL9	Pyruvate kinase	PKM	3	14.48	86.7	1380000	GDLGIEIPAEKVFLAQK	610.013
8	8.1	19	10	152.97	24.4	13300000	57876.9	PIG	F1SHL9	Pyruvate kinase	PKM	5	13.97	75.6	121000	AATESFASDPILYRPVAVALDTKGPEIR	598.326
8	8.1	19	10	152.97	24.4	13300000	57876.9	PIG	F1SHL9	Pyruvate kinase	PKM	3	13.23	69.1	86800	GSGTAEVELKKGATLK	530.3
8	8.1	19	10	152.97	24.4	13300000	57876.9	PIG	F1SHL9	Pyruvate kinase	PKM	4	12.39	68	532000	TGLIKGSGTAEVELKKGATLK	526.062
8	8.1	19	10	152.97	24.4	13300000	57876.9	PIG	F1SHL9	Pyruvate kinase	PKM	3	12.35	75.6	187000	GPDFLVTEVENGGFLGSKK	665.348
8	8.1	19	10	152.97	24.4	13300000	57876.9	PIG	F1SHL9	Pyruvate kinase	PKM	2	12.33	67.7	339000	GDLGIEIPAEKVFLAQK	914.514
8	8.1	19	10	152.97	24.4	13300000	57876.9	PIG	F1SHL9	Pyruvate kinase	PKM	3	11.45	68.4	187000	GPDFLVTEVENGGFLGSKK	665.348
8	8.1	19	10	152.97	24.4	13300000	57876.9	PIG	F1SHL9	Pyruvate kinase	PKM	2	10.86	79.2	230000	GDLGIEIPAEK	571.309
8	8.1	19	10	152.97	24.4	13300000	57876.9	PIG	F1SHL9	Pyruvate kinase	PKM	3	9.2	58.5	53600	LAPITSDPTEAAAVGAVEASFK	715.707
8	8.1	19	10	152.97	24.4	13300000	57876.9	PIG	F1SHL9	Pyruvate kinase	PKM	4	9.07	58.8	101000	TGLIKGSGTAEVELKK	408.49
9	9.1	12	10	147.43	33.7	5010000	36283	PIG	A0A287AAH4	Na(+)/H(+) exchange regulatory cofactor NHE-RF	SLC9A3R1	5	20.75	93.6	1020000	SGLLAGDRLVEVNGENVEKETHQQVVSR	613.524
9	9.1	12	10	147.43	33.7	5010000	36283	PIG	A0A287AAH4	Na(+)/H(+) exchange regulatory cofactor NHE-RF	SLC9A3R1	4	20.37	89.5	1050000	SGLLAGDRLVEVNGENVEKETHQQVVSR	766.652
9	9.1	12	10	147.43	33.7	5010000	36283	PIG	A0A287AAH4	Na(+)/H(+) exchange regulatory cofactor NHE-RF	SLC9A3R1	6	19.43	89.4	338000	AVDPDSPAEASGLRAQDRIVEVNGVcVEGKQHGDVVSAIK	696.358
9	9.1	12	10	147.43	33.7	5010000	36283	PIG	A0A287AAH4	Na(+)/H(+) exchange regulatory cofactor NHE-RF	SLC9A3R1	5	17.73	94.5	315000	LLVVDPETDERLQKLGVQVREEMLR	593.93
9	9.1	12	10	147.43	33.7	5010000	36283	PIG	A0A287AAH4	Na(+)/H(+) exchange regulatory cofactor NHE-RF	SLC9A3R1	4	17.36	93.3	545000	AVDPDSPAEASGLRAQDRIVEVNGVcVEGK	785.394
9	9.1	12	10	147.43	33.7	5010000	36283	PIG	A0A287AAH4	Na(+)/H(+) exchange regulatory cofactor NHE-RF	SLC9A3R1	2	16.15	85.5	176000	IVEVNGVcVEGK	651.839
9	9.1	12	10	147.43	33.7	5010000	36283	PIG	A0A287AAH4	Na(+)/H(+) exchange regulatory cofactor NHE-RF	SLC9A3R1	4	14.56	75.5	430000	LLVVDPETDERLQKLGVQVREEMLR	742.16
9	9.1	12	10	147.43	33.7	5010000	36283	PIG	A0A287AAH4	Na(+)/H(+) exchange regulatory cofactor NHE-RF	SLC9A3R1	4	13.56	84.7	253000	LLVVDPETDERLQKLGVQVR	577.582
9	9.1	12	10	147.43	33.7	5010000	36283	PIG	A0A287AAH4	Na(+)/H(+) exchange regulatory cofactor NHE-RF	SLC9A3R1	2	11.85	72.2	231000	AVDPDSPAEASGLR	692.84
9	9.1	12	10	147.43	33.7	5010000	36283	PIG	A0A287AAH4	Na(+)/H(+) exchange regulatory cofactor NHE-RF	SLC9A3R1	4	10.72	79.1	412000	LVEVNGENVEKETHQQVVSR	574.302
9	9.1	12	10	147.43	33.7	5010000	36283	PIG	A0A287AAH4	Na(+)/H(+) exchange regulatory cofactor NHE-RF	SLC9A3R1	4	10.55	72.7	51500	AGGDEAKLLVVDRETDEFFK	560.538
9	9.1	12	10	147.43	33.7	5010000	36283	PIG	A0A287AAH4	Na(+)/H(+) exchange regulatory cofactor NHE-RF	SLC9A3R1	4	9.33	63.5	184000	IVEVNGVcVEGKQHGDVVSAIK	585.062
10	10.1	13	9	142.51	19.1	5450000	84492.9	PIG	P03974	Transitional endoplasmic reticulum ATPase	VCP	4	20.83	93.2	614000	LADDVDLEQVANETHGHVGADLAALcSEAALQAIR	918.956
10	10.1	13	9	142.51	19.1	5450000	84492.9	PIG	P03974	Transitional endoplasmic reticulum ATPase	VCP	5	20.32	84.4	1110000	LADDVDLEQVANETHGHVGADLAALcSEAALQAIRK	760.985
10	10.1	13	9	142.51	19.1	5450000	84492.9	PIG	P03974	Transitional endoplasmic reticulum ATPase	VCP	3	18.9	92.3	216000	SPVAKDVDLEFLAK	511.284
10	10.1	13	9	142.51	19.1	5450000	84492.9	PIG	P03974	Transitional endoplasmic reticulum ATPase	VCP	3	18.31	95	392000	ELQELVQYPVEHPDKFLK	738.06
10	10.1	13	9	142.51	19.1	5450000	84492.9	PIG	P03974	Transitional endoplasmic reticulum ATPase	VCP	4	17.16	89.9	537000	EVDIGIPDATGRLEILQIHTK	580.324
10	10.1	13	9	142.51	19.1	5450000	84492.9	PIG	P03974	Transitional endoplasmic reticulum ATPase	VCP	5	15.87	93.9	624000	FGRFDREVDIGIPDATGRLEILQIHTK	620.139
10	10.1	13	9	142.51	19.1	5450000	84492.9	PIG	P03974	Transitional endoplasmic reticulum ATPase	VCP	3	14.18	94.2	270000	EVDIGIPDATGRLEILQIHTK	773.427
10	10.1	13	9	142.51	19.1	5450000	84492.9	PIG	P03974	Transitional endoplasmic reticulum ATPase	VCP	5	14.17	74	260000	LADDVDLEQVANETHGHVGADLAALcSEAALQAIR	735.37
10	10.1	13	9	142.51	19.1	5450000	84492.9	PIG	P03974	Transitional endoplasmic reticulum ATPase	VCP	6	13.42	89.8	348000	FGRFDREVDIGIPDATGRLEILQIHTK	516.95
10	10.1	13	9	142.51	19.1	5450000	84492.9	PIG	P03974	Transitional endoplasmic reticulum ATPase	VCP	3	12.95	75.6	76200	GGNIGDGGGAADRVINQILTEMDGMSTK	926.439
10	10.1	13	9	142.51	19.1	5450000	84492.9	PIG	P03974	Transitional endoplasmic reticulum ATPase	VCP	4	11	75.7	646000	ELQELVQYPVEHPDKFLK	553.798
10	10.1	13	9	142.51	19.1	5450000	84492.9	PIG	P03974	Transitional endoplasmic reticulum ATPase	VCP	3	9.17	77.2	187000	ETVVEVPQVTWEDIGGLEDVKR	833.431
10	10.1	13	9	142.51	19.1	5450000	84492.9	PIG	P03974	Transitional endoplasmic reticulum ATPase	VCP	4	9	69.1	173000	GGNIGDGGGAADRVINQILTEMDGMSTKK	727.107
11	11.1	14	10	138.04	18.8	6240000	50134.8	PIG	P02550	Tubulin alpha chain	TUBA1A	3	18.63	92.2	869000	GDVVPKDVNAAIATIK	537.643
11	11.1	14	10	138.04	18.8	6240000	50134.8	PIG	P02550	Tubulin alpha chain	TUBA1A	4	17.9	81.2	951000	QLFHPEQLITGKEDAANNYAR	604.558
11	11.1	14	10	138.04	18.8	6240000	50134.8	PIG	P02550	Tubulin alpha chain	TUBA1A	2	17.86	93.1	261000	DVNAAIATIK	508.293
11	11.1	14	10	138.04	18.8	6240000	50134.8	PIG	P02550	Tubulin alpha chain	TUBA1A	4	16.25	88.6	307000	TIGGGDDSFNTFFSETGAGKHVPR	625.05
11	11.1	14	10	138.04	18.8	6240000	50134.8	PIG	P02550	Tubulin alpha chain	TUBA1A	3	16.2	85.1	1300000	qLFHPEQLITGKEDAANNYAR	800.066
11	11.1	14	10	138.04	18.8	6240000	50134.8	PIG	P02550	Tubulin alpha chain	TUBA1A	2	13.61	84.5	235000	GDVVPK	307.68
11	11.1	14	10	138.04	18.8	6240000	50134.8	PIG	P02550	Tubulin alpha chain	TUBA1A	3	12.34	82.5	164000	DVNAAIATIKTKR	467.613
11	11.1	14	10	138.04	18.8	6240000	50134.8	PIG	P02550	Tubulin alpha chain	TUBA1A	3	12.32	56.8	411000	QLFHPEQLITGKEDAANNYAR	805.741
11	11.1	14	10	138.04	18.8	6240000	50134.8	PIG	P02550	Tubulin alpha chain	TUBA1A	3	12.17	77.2	104000	DVNAAIATIKTK	415.579
11	11.1	14	10	138.04	18.8	6240000	50134.8	PIG	P02550	Tubulin alpha chain	TUBA1A	3	11.88	71	239000	VGINYQPPTVVPGGDLAKVQR	736.742
11	11.1	14	10	138.04	18.8	6240000	50134.8	PIG	P02550	Tubulin alpha chain	TUBA1A	4	10.09	65.9	951000	QLFHPEQLITGKEDAANNYAR	604.558
11	11.1	14	10	138.04	18.8	6240000	50134.8	PIG	P02550	Tubulin alpha chain	TUBA1A	4	9.34	53	152000	GDVVPKDVNAAIATIKTK	460.769
11	11.1	14	10	138.04	18.8	6240000	50134.8	PIG	P02550	Tubulin alpha chain	TUBA1A	3	8.48	58.1	131000	TIGGGDDSFNTFFSETGAGKHVPR	833.063
11	11.1	14	10	138.04	18.8	6240000	50134.8	PIG	P02550	Tubulin alpha chain	TUBA1A	4	8.06	63.5	169000	GDVVPKDVNAAIATIKTKR	499.795
12	12.1	14	7	120.73	23.1	11100000	40015.1	PIG	Q6QAQ1	Actin, cytoplasmic 1	ACTB	4	25.32	97.1	1560000	VAPEEHPVLLTEAPLNPKANR	574.569
12	12.1	14	7	120.73	23.1	11100000	40015.1	PIG	Q6QAQ1	Actin, cytoplasmic 1	ACTB	3	23.89	96.9	875000	VAPEEHPVLLTEAPLNPKANREK	851.466
12	12.1	14	7	120.73	23.1	11100000	40015.1	PIG	Q6QAQ1	Actin, cytoplasmic 1	ACTB	2	21.18	95.2	358000	SYELPDGQVITIGNER	895.951
12	12.1	14	7	120.73	23.1	11100000	40015.1	PIG	Q6QAQ1	Actin, cytoplasmic 1	ACTB	4	19.33	90.1	2310000	VAPEEHPVLLTEAPLNPKANREK	638.852
12	12.1	14	7	120.73	23.1	11100000	40015.1	PIG	Q6QAQ1	Actin, cytoplasmic 1	ACTB	3	17.73	79	715000	VAPEEHPVLLTEAPLNPKANR	765.754
12	12.1	14	7	120.73	23.1	11100000	40015.1	PIG	Q6QAQ1	Actin, cytoplasmic 1	ACTB	2	17.65	83.4	718000	VAPEEHPVLLTEAPLNPK	977.537
12	12.1	14	7	120.73	23.1	11100000	40015.1	PIG	Q6QAQ1	Actin, cytoplasmic 1	ACTB	5	15.58	75.5	2570000	VAPEEHPVLLTEAPLNPKANREK	511.285
12	12.1	14	7	120.73	23.1	11100000	40015.1	PIG	Q6QAQ1	Actin, cytoplasmic 1	ACTB	3	15.51	84.6	210000	SYELPDGQVITIGNER	597.636
12	12.1	14	7	120.73	23.1	11100000	40015.1	PIG	Q6QAQ1	Actin, cytoplasmic 1	ACTB	2	15.32	75.2	56400	DSYVGDEAQSKR	677.815
12	12.1	14	7	120.73	23.1	11100000	40015.1	PIG	Q6QAQ1	Actin, cytoplasmic 1	ACTB	3	14.98	80.6	715000	VAPEEHPVLLTEAPLNPKANR	765.754
12	12.1	14	7	120.73	23.1	11100000	40015.1	PIG	Q6QAQ1	Actin, cytoplasmic 1	ACTB	2	10.73	68	718000	VAPEEHPVLLTEAPLNPK	977.537
12	12.1	14	7	120.73	23.1	11100000	40015.1	PIG	Q6QAQ1	Actin, cytoplasmic 1	ACTB	4	9.02	59.3	182000	AGFAGDDAPRAVFPSIVGRPR	539.79
12	12.1	14	7	120.73	23.1	11100000	40015.1	PIG	Q6QAQ1	Actin, cytoplasmic 1	ACTB	4	8.35	61.4	116000	HQGVMVGMGQKDSYVGDEAQSK	588.526
12	12.1	14	7	120.73	23.1	11100000	40015.1	PIG	Q6QAQ1	Actin, cytoplasmic 1	ACTB	3	7.86	66.7	29800	DSYVGDEAQSKR	452.214
13	13.1	10	5	99.48	15.5	8610000	54426.1	PIG	A0A287A784	Keratin, type II cytoskeletal 8	KRT8	4	24.3	95.7	381000	SLDLDGIIAEVKAQYEEIANRSR	648.343
13	13.1	10	5	99.48	15.5	8610000	54426.1	PIG	A0A287A784	Keratin, type II cytoskeletal 8	KRT8	3	23.67	100	1470000	SLDLDGIIAEVKAQYEEIANR	783.076
13	13.1	10	5	99.48	15.5	8610000	54426.1	PIG	A0A287A784	Keratin, type II cytoskeletal 8	KRT8	4	20.99	93.7	223000	SLDLDGIIAEVKAQYEEIANR	587.559
13	13.1	10	5	99.48	15.5	8610000	54426.1	PIG	A0A287A784	Keratin, type II cytoskeletal 8	KRT8	2	18.97	95.4	267000	SLDLDGIIAEVK	636.856
13	13.1	10	5	99.48	15.5	8610000	54426.1	PIG	A0A287A784	Keratin, type II cytoskeletal 8	KRT8	5	18.28	87.8	114000	ASLEAAIADAEQRGELAVKDAQAKLAELEAALR	685.171
13	13.1	10	5	99.48	15.5	8610000	54426.1	PIG	A0A287A784	Keratin, type II cytoskeletal 8	KRT8	3	14.26	71.3	685000	HLEQQNKVLETKWNLLQQQK	835.791
13	13.1	10	5	99.48	15.5	8610000	54426.1	PIG	A0A287A784	Keratin, type II cytoskeletal 8	KRT8	3	14.03	73.7	186000	SLDLDGIIAEVKAQYEEIANRSR	864.12
13	13.1	10	5	99.48	15.5	8610000	54426.1	PIG	A0A287A784	Keratin, type II cytoskeletal 8	KRT8	4	12.66	63.4	2300000	HLEQQNKVLETKWNLLQQQK	627.096
13	13.1	10	5	99.48	15.5	8610000	54426.1	PIG	A0A287A784	Keratin, type II cytoskeletal 8	KRT8	3	9.92	66.9	685000	HLEQQNKVLETKWNLLQQQK	835.791
13	13.1	10	5	99.48	15.5	8610000	54426.1	PIG	A0A287A784	Keratin, type II cytoskeletal 8	KRT8	4	8.73	52.2	2300000	HLEQQNKVLETKWNLLQQQK	627.096
14	14.1	11	5	95.95	37.4	5810000	34545.4	PIG	F1SNZ1	Leucine zipper transcription factor like 1	LZTFL1	5	23.86	98.7	773000	LAPLNEGGAAELLNKEILRLQEENEKLK	627.352
14	14.1	11	5	95.95	37.4	5810000	34545.4	PIG	F1SNZ1	Leucine zipper transcription factor like 1	LZTFL1	5	22.32	96.4	1010000	LAPLNEGGAAELLNKEILRLQEENEKLKSR	675.98
14	14.1	11	5	95.95	37.4	5810000	34545.4	PIG	F1SNZ1	Leucine zipper transcription factor like 1	LZTFL1	6	19.86	91.6	514000	LAPLNEGGAAELLNKEILRLQEENEKLKSR	563.486
14	14.1	11	5	95.95	37.4	5810000	34545.4	PIG	F1SNZ1	Leucine zipper transcription factor like 1	LZTFL1	5	19.7	96.6	479000	ALQDLQLDQGNQKDFVKAQDLSDLENTVAALKSEFQK	830.432
14	14.1	11	5	95.95	37.4	5810000	34545.4	PIG	F1SNZ1	Leucine zipper transcription factor like 1	LZTFL1	5	16.93	84.4	271000	TLNDQTENQKSLEENLATAKHDLLR	577.104
14	14.1	11	5	95.95	37.4	5810000	34545.4	PIG	F1SNZ1	Leucine zipper transcription factor like 1	LZTFL1	4	16.82	95.9	600000	LAPLNEGGAAELLNKEILRLQEENEKLK	783.937
14	14.1	11	5	95.95	37.4	5810000	34545.4	PIG	F1SNZ1	Leucine zipper transcription factor like 1	LZTFL1	4	16.54	93.8	499000	LAPLNEGGAAELLNKEILRLQEENEKLKSR	844.722
14	14.1	11	5	95.95	37.4	5810000	34545.4	PIG	F1SNZ1	Leucine zipper transcription factor like 1	LZTFL1	4	16.52	84.5	441000	TLNDQTENQKSLEENLATAKHDLLR	721.122
14	14.1	11	5	95.95	37.4	5810000	34545.4	PIG	F1SNZ1	Leucine zipper transcription factor like 1	LZTFL1	4	13.14	77.3	468000	LKATETQATNALDEKSKLEK	555.305
14	14.1	11	5	95.95	37.4	5810000	34545.4	PIG	F1SNZ1	Leucine zipper transcription factor like 1	LZTFL1	5	13.07	63.6	279000	LKATETQATNALDEKSKLEK	444.445
14	14.1	11	5	95.95	37.4	5810000	34545.4	PIG	F1SNZ1	Leucine zipper transcription factor like 1	LZTFL1	4	10.36	61.3	468000	LKATETQATNALDEKSKLEK	555.305
15	15.1	9	6	82.24	17.7	4340000	47287.2	PIG	I3LK59	Alpha-enolase	ENO1	5	18.28	76.8	331000	EIFDSRGNPTVEVDLHTAKGLFR	521.076
15	15.1	9	6	82.24	17.7	4340000	47287.2	PIG	I3LK59	Alpha-enolase	ENO1	3	17.57	82.4	794000	EIFDSRGNPTVEVDLHTAK	710.028
15	15.1	9	6	82.24	17.7	4340000	47287.2	PIG	I3LK59	Alpha-enolase	ENO1	4	17.3	80.9	1190000	EIFDSRGNPTVEVDLHTAK	532.774
15	15.1	9	6	82.24	17.7	4340000	47287.2	PIG	I3LK59	Alpha-enolase	ENO1	4	12.72	78.7	702000	AVEHINKTIAPALVSK	423.503
15	15.1	9	6	82.24	17.7	4340000	47287.2	PIG	I3LK59	Alpha-enolase	ENO1	3	12.68	79.4	135000	AAVPSGASTGIYEALELRDNDKTR	845.431
15	15.1	9	6	82.24	17.7	4340000	47287.2	PIG	I3LK59	Alpha-enolase	ENO1	3	11.49	70.6	180000	IEEELGSKAK	368.536
15	15.1	9	6	82.24	17.7	4340000	47287.2	PIG	I3LK59	Alpha-enolase	ENO1	4	9.5	67.2	265000	GVSKAVEHINKTIAPALVSK	516.306
15	15.1	9	6	82.24	17.7	4340000	47287.2	PIG	I3LK59	Alpha-enolase	ENO1	3	8.42	66.3	578000	AVEHINKTIAPALVSK	564.334
15	15.1	9	6	82.24	17.7	4340000	47287.2	PIG	I3LK59	Alpha-enolase	ENO1	2	7.8	60.6	161000	IEEELGSKAK	552.304
16	16.1	10	6	78.09	29.1	6110000	35037.3	PIG	A0A287AQS1	L-lactate dehydrogenase B chain	LDHB	5	16.4	86.9	1120000	GLTSVINQKLKDDEVAQLKNSADTLWGIQKDLKDL	780.227
16	16.1	10	6	78.09	29.1	6110000	35037.3	PIG	A0A287AQS1	L-lactate dehydrogenase B chain	LDHB	5	15.61	73.3	851000	LKDDEVAQLKNSADTLWGIQKDLKDL	592.118
16	16.1	10	6	78.09	29.1	6110000	35037.3	PIG	A0A287AQS1	L-lactate dehydrogenase B chain	LDHB	4	14.97	80.8	304000	GLTSVINQKLKDDEVAQLK	525.549
16	16.1	10	6	78.09	29.1	6110000	35037.3	PIG	A0A287AQS1	L-lactate dehydrogenase B chain	LDHB	6	13.7	72.3	412000	GLTSVINQKLKDDEVAQLKNSADTLWGIQKDLKDL	650.356
16	16.1	10	6	78.09	29.1	6110000	35037.3	PIG	A0A287AQS1	L-lactate dehydrogenase B chain	LDHB	4	12.43	67.5	129000	LIAPVAEEETTIPNNKITVVGVGQVGMAcAISILGK	924.005
16	16.1	10	6	78.09	29.1	6110000	35037.3	PIG	A0A287AQS1	L-lactate dehydrogenase B chain	LDHB	3	11.15	68.6	294000	GLTSVINQKLKDDEVAQLK	700.39
16	16.1	10	6	78.09	29.1	6110000	35037.3	PIG	A0A287AQS1	L-lactate dehydrogenase B chain	LDHB	4	11.11	80.4	1400000	LKDDEVAQLKNSADTLWGIQKDLKDL	739.898
16	16.1	10	6	78.09	29.1	6110000	35037.3	PIG	A0A287AQS1	L-lactate dehydrogenase B chain	LDHB	2	9.83	70.8	318000	GLTSVINQK	480.279
16	16.1	10	6	78.09	29.1	6110000	35037.3	PIG	A0A287AQS1	L-lactate dehydrogenase B chain	LDHB	4	8.85	68.4	158000	IVVVTAGVRQQEGESRLNLVQR	613.596
16	16.1	10	6	78.09	29.1	6110000	35037.3	PIG	A0A287AQS1	L-lactate dehydrogenase B chain	LDHB	5	6.91	52.6	1120000	GLTSVINQKLKDDEVAQLKNSADTLWGIQKDLKDL	780.227
17	17.1	9	4	77.56	27.6	9360000	25049.2	PIG	A0A286ZND5	Peroxiredoxin-1	PRDX1	4	21.01	94.9	789000	GLFIIDDKGILRQITINDLPVGR	642.374
17	17.1	9	4	77.56	27.6	9360000	25049.2	PIG	A0A286ZND5	Peroxiredoxin-1	PRDX1	6	20.92	92.2	2220000	SVDETLRLVQAFQFTDKHGEVcPAGWKPGSDTIKPDVQK	731.543
17	17.1	9	4	77.56	27.6	9360000	25049.2	PIG	A0A286ZND5	Peroxiredoxin-1	PRDX1	5	19.04	88.7	1680000	LVQAFQFTDKHGEVcPAGWKPGSDTIKPDVQK	717.568
17	17.1	9	4	77.56	27.6	9360000	25049.2	PIG	A0A286ZND5	Peroxiredoxin-1	PRDX1	6	16.76	87.2	2490000	LVQAFQFTDKHGEVcPAGWKPGSDTIKPDVQK	598.142
17	17.1	9	4	77.56	27.6	9360000	25049.2	PIG	A0A286ZND5	Peroxiredoxin-1	PRDX1	5	16.59	80.3	254000	HGEVcPAGWKPGSDTIKPDVQK	482.045
17	17.1	9	4	77.56	27.6	9360000	25049.2	PIG	A0A286ZND5	Peroxiredoxin-1	PRDX1	3	14.17	73.4	516000	GLFIIDDKGILRQITINDLPVGR	856.161
17	17.1	9	4	77.56	27.6	9360000	25049.2	PIG	A0A286ZND5	Peroxiredoxin-1	PRDX1	4	13.3	62.3	564000	HGEVcPAGWKPGSDTIKPDVQK	602.304
17	17.1	9	4	77.56	27.6	9360000	25049.2	PIG	A0A286ZND5	Peroxiredoxin-1	PRDX1	4	11.47	66.9	564000	HGEVcPAGWKPGSDTIKPDVQK	602.303
17	17.1	9	4	77.56	27.6	9360000	25049.2	PIG	A0A286ZND5	Peroxiredoxin-1	PRDX1	4	10.68	70.2	279000	LVQAFQFTDKHGEVcPAGWKPGSDTIKPDVQK	896.702
18	18.1	11	6	76.99	24.6	5210000	42686.6	PIG	I3LPB5	Creatine kinase B-type	CKB	4	19.44	94.6	1040000	HGGYKPSDEHKTDLNPDNLQGGDDLDPNYVLSSR	939.191
18	18.1	11	6	76.99	24.6	5210000	42686.6	PIG	I3LPB5	Creatine kinase B-type	CKB	5	18.69	92.7	2270000	HGGYKPSDEHKTDLNPDNLQGGDDLDPNYVLSSR	751.555
18	18.1	11	6	76.99	24.6	5210000	42686.6	PIG	I3LPB5	Creatine kinase B-type	CKB	4	14.69	83.8	271000	AIEKLAVEALSSLDGDLAGRYYALK	667.366
18	18.1	11	6	76.99	24.6	5210000	42686.6	PIG	I3LPB5	Creatine kinase B-type	CKB	4	14.04	81.9	271000	AIEKLAVEALSSLDGDLAGRYYALK	667.366
18	18.1	11	6	76.99	24.6	5210000	42686.6	PIG	I3LPB5	Creatine kinase B-type	CKB	2	12.91	72.3	66900	LEQGQAIDDLVPAQK	812.931
18	18.1	11	6	76.99	24.6	5210000	42686.6	PIG	I3LPB5	Creatine kinase B-type	CKB	3	10.78	72.3	218000	HGGYKPSDEHKTDLNPDNLQGGDDLDPNYVLSSR	1251.92
18	18.1	11	6	76.99	24.6	5210000	42686.6	PIG	I3LPB5	Creatine kinase B-type	CKB	2	10.75	69.5	130000	ELFDPIIEDR	623.821
18	18.1	11	6	76.99	24.6	5210000	42686.6	PIG	I3LPB5	Creatine kinase B-type	CKB	3	10.69	71.4	320000	AIEKLAVEALSSLDGDLAGR	676.704
18	18.1	11	6	76.99	24.6	5210000	42686.6	PIG	I3LPB5	Creatine kinase B-type	CKB	3	10.39	70.6	320000	AIEKLAVEALSSLDGDLAGR	676.704
18	18.1	11	6	76.99	24.6	5210000	42686.6	PIG	I3LPB5	Creatine kinase B-type	CKB	3	9.28	52.5	217000	AIEKLAVEALSSLDGDLAGRYYALK	889.485
18	18.1	11	6	76.99	24.6	5210000	42686.6	PIG	I3LPB5	Creatine kinase B-type	CKB	4	8.51	54.6	82700	HEKFPEVLKR	321.438
19	19.1	4	4	60.99	10	699000	74022.4	PIG	A0A287BQU9	Heat shock 70 kDa protein 1-like	HSPA1L	4	18.94	85.8	115000	IINEPTAAAIAYGLDRTGKGER	579.817
19	19.1	4	4	60.99	10	699000	74022.4	PIG	A0A287BQU9	Heat shock 70 kDa protein 1-like	HSPA1L	3	16.75	89.3	58200	LIGDAAKNQVALNPQNTVFDAK	776.416
19	19.1	4	4	60.99	10	699000	74022.4	PIG	A0A287BQU9	Heat shock 70 kDa protein 1-like	HSPA1L	4	12.82	83.7	373000	LIGDAAKNQVALNPQNTVFDAKR	621.59
19	19.1	4	4	60.99	10	699000	74022.4	PIG	A0A287BQU9	Heat shock 70 kDa protein 1-like	HSPA1L	5	12.48	81	153000	DAKLDKAQIHDLVLVGGSTRIPK	495.689
19	19.1	4	4	60.99	10	699000	74022.4	PIG	A0A287BQU9	Heat shock 70 kDa protein 1-like	HSPA1L	2	9.11	71.4	163000	IPKIQK	363.748
20	20.1	8	3	58.11	13.5	31800000	51567.1	PIG	A0A287A217	Tubulin beta chain	TUBB4B	4	20.18	91.1	510000	GHYTEGAELVDSVLDVVRK	522.526
20	20.1	8	3	58.11	13.5	31800000	51567.1	PIG	A0A287A217	Tubulin beta chain	TUBB4B	3	18.98	89.4	10200000	EIVHLQAGQcGNQIGAK	608.314
20	20.1	8	3	58.11	13.5	31800000	51567.1	PIG	A0A287A217	Tubulin beta chain	TUBB4B	4	18.95	91.8	956000	FWEVISDEHGIDPTGTYHGDSDLQLER	779.863
20	20.1	8	3	58.11	13.5	31800000	51567.1	PIG	A0A287A217	Tubulin beta chain	TUBB4B	2	16.27	82.2	3140000	EIVHLQAGQcGNQIGAK	911.965
20	20.1	8	3	58.11	13.5	31800000	51567.1	PIG	A0A287A217	Tubulin beta chain	TUBB4B	3	14.63	74.8	10200000	EIVHLQAGQcGNQIGAK	608.313
20	20.1	8	3	58.11	13.5	31800000	51567.1	PIG	A0A287A217	Tubulin beta chain	TUBB4B	2	14.41	77.3	3140000	EIVHLQAGQcGNQIGAK	911.965
20	20.1	8	3	58.11	13.5	31800000	51567.1	PIG	A0A287A217	Tubulin beta chain	TUBB4B	2	12.11	58.1	3140000	EIVHLQAGQcGNQIGAK	911.965
20	20.1	8	3	58.11	13.5	31800000	51567.1	PIG	A0A287A217	Tubulin beta chain	TUBB4B	3	12.06	65.1	448000	GHYTEGAELVDSVLDVVRK	696.366
21	21.1	6	4	57.76	10.1	1430000	54841.1	PIG	I3LRS5	Aldehyde dehydrogenase 1 family member A1	ALDH1A1	4	18.01	94.5	312000	ILDLIESGKKEGAK	375.972
21	21.1	6	4	57.76	10.1	1430000	54841.1	PIG	I3LRS5	Aldehyde dehydrogenase 1 family member A1	ALDH1A1	5	17.42	92.2	703000	KFPVFNPATEEKLcEVEEGDKEDVDKAVK	670.937
21	21.1	6	4	57.76	10.1	1430000	54841.1	PIG	I3LRS5	Aldehyde dehydrogenase 1 family member A1	ALDH1A1	6	17.26	85.4	120000	KFPVFNPATEEKLcEVEEGDKEDVDKAVK	559.285
21	21.1	6	4	57.76	10.1	1430000	54841.1	PIG	I3LRS5	Aldehyde dehydrogenase 1 family member A1	ALDH1A1	3	13.78	83.1	146000	ILDLIESGKKEGAK	500.961
21	21.1	6	4	57.76	10.1	1430000	54841.1	PIG	I3LRS5	Aldehyde dehydrogenase 1 family member A1	ALDH1A1	3	12.04	83.9	80600	SLDDVIKR	315.851
21	21.1	6	4	57.76	10.1	1430000	54841.1	PIG	I3LRS5	Aldehyde dehydrogenase 1 family member A1	ALDH1A1	3	10.29	67	72500	ILDLIESGKK	372.561
22	22.1	5	4	56.56	13.8	1230000	59472.7	PIG	D0G0C9	Chaperonin containing TCP1, subunit 7 (Eta)	CCT7	4	18.74	82.5	94200	ATISNDGATILKLLDVVHPAAK	562.575
22	22.1	5	4	56.56	13.8	1230000	59472.7	PIG	D0G0C9	Chaperonin containing TCP1, subunit 7 (Eta)	CCT7	3	15.83	89.5	559000	INALTAASEAAcLIVSVDETIKNPR	886.138
22	22.1	5	4	56.56	13.8	1230000	59472.7	PIG	D0G0C9	Chaperonin containing TCP1, subunit 7 (Eta)	CCT7	5	14.72	73.3	226000	GKATISNDGATILKLLDVVHPAAK	487.285
22	22.1	5	4	56.56	13.8	1230000	59472.7	PIG	D0G0C9	Chaperonin containing TCP1, subunit 7 (Eta)	CCT7	4	12.08	62.1	55500	INALTAASEAAcLIVSVDETIKNPR	664.857
22	22.1	5	4	56.56	13.8	1230000	59472.7	PIG	D0G0C9	Chaperonin containing TCP1, subunit 7 (Eta)	CCT7	5	7.27	53	299000	TATQLAVNKIKEIAVTVKKEDKVEQR	588.745
23	23.1	7	3	54.92	14.5	5600000	34956.2	PIG	P29700	Alpha-2-HS-glycoprotein	AHSG	3	23.44	99.1	3050000	GAQPSIPAADGSVPVVRPcPGR	730.049
23	23.1	7	3	54.92	14.5	5600000	34956.2	PIG	P29700	Alpha-2-HS-glycoprotein	AHSG	4	17.41	85.8	311000	GAQPSIPAADGSVPVVRPcPGR	547.788
23	23.1	7	3	54.92	14.5	5600000	34956.2	PIG	P29700	Alpha-2-HS-glycoprotein	AHSG	4	17.22	90.8	1050000	HSFSGVASVESASGEAFHVGKTPK	604.804
23	23.1	7	3	54.92	14.5	5600000	34956.2	PIG	P29700	Alpha-2-HS-glycoprotein	AHSG	3	14.26	80.4	91100	GAQPSIPAADGSVPVVRPcPGRIR	819.777
23	23.1	7	3	54.92	14.5	5600000	34956.2	PIG	P29700	Alpha-2-HS-glycoprotein	AHSG	4	11.1	63.9	311000	GAQPSIPAADGSVPVVRPcPGR	547.788
23	23.1	7	3	54.92	14.5	5600000	34956.2	PIG	P29700	Alpha-2-HS-glycoprotein	AHSG	4	10.93	74.6	333000	GAQPSIPAADGSVPVVRPcPGRIR	615.085
23	23.1	7	3	54.92	14.5	5600000	34956.2	PIG	P29700	Alpha-2-HS-glycoprotein	AHSG	3	10.47	52.1	454000	HSFSGVASVESASGEAFHVGKTPK	806.068
24	24.1	7	5	52.43	10.1	1640000	56728.6	PIG	F6QA08	Protein disulfide-isomerase	PDIA3	4	18.33	82.7	312000	GFPTIYFSPANKKLNPK	481.271
24	24.1	7	5	52.43	10.1	1640000	56728.6	PIG	F6QA08	Protein disulfide-isomerase	PDIA3	4	14.17	64.7	312000	GFPTIYFSPANKKLNPK	481.271
24	24.1	7	5	52.43	10.1	1640000	56728.6	PIG	F6QA08	Protein disulfide-isomerase	PDIA3	3	11.79	76.5	81900	GFPTIYFSPANKKLNPK	641.355
24	24.1	7	5	52.43	10.1	1640000	56728.6	PIG	F6QA08	Protein disulfide-isomerase	PDIA3	4	11.77	67.9	63000	EATNPPIIQEEKPKKK	463.266
24	24.1	7	5	52.43	10.1	1640000	56728.6	PIG	F6QA08	Protein disulfide-isomerase	PDIA3	3	9.96	65.9	173000	EATNPPIIQEEKPK	531.954
24	24.1	7	5	52.43	10.1	1640000	56728.6	PIG	F6QA08	Protein disulfide-isomerase	PDIA3	2	7.03	55.3	610000	DPNIIIAK	442.266
24	24.1	7	5	52.43	10.1	1640000	56728.6	PIG	F6QA08	Protein disulfide-isomerase	PDIA3	5	5.34	52.3	85500	YKELGEKLRKDPNIIIAK	426.457
25	25.1	4	3	49.02	37.5	1450000	22629.5	PIG	A0A165DE67	Cysteine-rich protein 2	CRIP2	6	17.04	81.2	93000	TLTPGGHAEHDGQPYcHKPcYGILFGPK	523.761
25	25.1	4	3	49.02	37.5	1450000	22629.5	PIG	A0A165DE67	Cysteine-rich protein 2	CRIP2	3	16.14	87.9	436000	GVNTGAVGSYIYDKDPEGKVQP	765.383
25	25.1	4	3	49.02	37.5	1450000	22629.5	PIG	A0A165DE67	Cysteine-rich protein 2	CRIP2	5	15.84	87	374000	TLTPGGHAEHDGKPFcHKPcYATLFGPK	625.507
25	25.1	4	3	49.02	37.5	1450000	22629.5	PIG	A0A165DE67	Cysteine-rich protein 2	CRIP2	5	15.66	85.2	542000	TLTPGGHAEHDGQPYcHKPcYGILFGPK	628.307
26	26.1	4	4	48.71	15.1	318000	58021	PIG	F1SB63	CCT-alpha	TCP1	3	16.01	94.4	152000	SLLVIPNTLAVNAAQDSTDLVAKLR	874.83
26	26.1	4	4	48.71	15.1	318000	58021	PIG	F1SB63	CCT-alpha	TCP1	3	12.27	74.1	29100	YISENLIINTDELGRDcLINAAK	879.115
26	26.1	4	4	48.71	15.1	318000	58021	PIG	F1SB63	CCT-alpha	TCP1	3	11.81	74.8	86600	LGVQVVITDPEKLDQIR	641.703
26	26.1	4	4	48.71	15.1	318000	58021	PIG	F1SB63	CCT-alpha	TCP1	4	8.62	60.7	50700	DNKQAGVFEPTIVKVK	444.005
27	27.1	5	3	47.8	32.8	2120000	30329.8	PIG	K7GM40	Apolipoprotein A-I	APOA1	5	21.7	87.1	452000	FEALKEGGGSLAEYQAKAQEQLKALGEK	599.519
27	27.1	5	3	47.8	32.8	2120000	30329.8	PIG	K7GM40	Apolipoprotein A-I	APOA1	6	19.26	94.8	153000	AKPALEDLRQGLLPVLENLKVSILAAIDEASKKLNAQ	662.385
27	27.1	5	3	47.8	32.8	2120000	30329.8	PIG	K7GM40	Apolipoprotein A-I	APOA1	5	18.03	95.4	334000	AKPALEDLRQGLLPVLENLKVSILAAIDEASKKLNAQ	794.662
27	27.1	5	3	47.8	32.8	2120000	30329.8	PIG	K7GM40	Apolipoprotein A-I	APOA1	4	15.03	71.7	511000	FEALKEGGGSLAEYQAKAQEQLKALGEK	749.146
27	27.1	5	3	47.8	32.8	2120000	30329.8	PIG	K7GM40	Apolipoprotein A-I	APOA1	5	6.84	60.7	673000	qKVQELQEKLSPLAEELRDRLR	533.101
28	28.1	3	3	47.5	12.2	378000	57969.2	PIG	I3L9J4	T-complex protein 1 subunit zeta	CCT6A	4	20.6	95.1	77200	GIDPFSLDALAKEGIVALRR	536.059
28	28.1	3	3	47.5	12.2	378000	57969.2	PIG	I3L9J4	T-complex protein 1 subunit zeta	CCT6A	5	16.22	82.9	116000	IITEGFEAAKEKALQFLEQVKVSK	542.109
28	28.1	3	3	47.5	12.2	378000	57969.2	PIG	I3L9J4	T-complex protein 1 subunit zeta	CCT6A	4	10.68	66.3	185000	DGNVLLHEMQIQHPTASLIAK	579.56
29	29.1	5	3	47.11	11	2530000	59663.1	PIG	I3LR32	T-complex protein 1 subunit zeta	CCT6A	5	19.48	95.7	580000	IAIEHLDKISDSVLVDMKDTEPLIQTAK	625.339
29	29.1	5	3	47.11	11	2530000	59663.1	PIG	I3LR32	T-complex protein 1 subunit zeta	CCT6A	4	17.51	81.8	512000	IAIEHLDKISDSVLVDMKDTEPLIQTAK	781.423
29	29.1	5	3	47.11	11	2530000	59663.1	PIG	I3LR32	T-complex protein 1 subunit zeta	CCT6A	4	14.24	72.6	624000	QVEDAKIAILTcPFEPPKPK	571.064
29	29.1	5	3	47.11	11	2530000	59663.1	PIG	I3LR32	T-complex protein 1 subunit zeta	CCT6A	3	13.39	92.3	188000	IDDIRKPGESEE	463.229
29	29.1	5	3	47.11	11	2530000	59663.1	PIG	I3LR32	T-complex protein 1 subunit zeta	CCT6A	4	12.49	73.1	624000	QVEDAKIAILTcPFEPPKPK	571.064
30	30.1	3	3	43.53	3.2	590000	226221	PIG	K9IVP5	Myosin heavy chain 9	MYH9	3	22.87	95.4	250000	IAQLEEELEEEQGNTELVNDRLK	900.45
30	30.1	3	3	43.53	3.2	590000	226221	PIG	K9IVP5	Myosin heavy chain 9	MYH9	5	13.55	74.1	159000	LSKDFSALESQLQDTQELLQEENRQKLSLSTK	742.187
30	30.1	3	3	43.53	3.2	590000	226221	PIG	K9IVP5	Myosin heavy chain 9	MYH9	2	7.11	63.4	181000	EQEVNILK	486.772
31	31.1	4	3	42	29.3	876000	17497.4	PIG	Q95281	60S ribosomal protein L29	RPL29	3	14.26	83.1	220000	ATAGGTAAAPVPPASAPKGAQAPTKAPQ	828.778
31	31.1	4	3	42	29.3	876000	17497.4	PIG	Q95281	60S ribosomal protein L29	RPL29	5	14.21	86.2	228000	AEAIKALVKPKEVKPNIPK	415.463
31	31.1	4	3	42	29.3	876000	17497.4	PIG	Q95281	60S ribosomal protein L29	RPL29	2	13.53	83.4	246000	ATAGGTAAAPVPPASAPK	767.914
31	31.1	4	3	42	29.3	876000	17497.4	PIG	Q95281	60S ribosomal protein L29	RPL29	4	8.88	52.9	181000	AEAIKALVKPKEVKPNIPK	519.077
32	32.1	6	2	40.95	9.4	9000000	45397.4	PIG	Q9GMA7	Alpha-1-antichymotrypsin 1	SERPINA3-1	5	24.71	95	3790000	SFENFIVRFDSPFLFATVLRDTQSIIFLGKVVNPHPA	845.257
32	32.1	6	2	40.95	9.4	9000000	45397.4	PIG	Q9GMA7	Alpha-1-antichymotrypsin 1	SERPINA3-1	6	16.24	83.6	926000	KSFENFIVRFDSPFLFATVLRDTQSIIFLGKVVNPHPA	725.899
32	32.1	6	2	40.95	9.4	9000000	45397.4	PIG	Q9GMA7	Alpha-1-antichymotrypsin 1	SERPINA3-1	4	14.88	94.4	1560000	SFENFIVRFDSPFLFATVLRDTQSIIFLGKVVNPHPA	1056.32
32	32.1	6	2	40.95	9.4	9000000	45397.4	PIG	Q9GMA7	Alpha-1-antichymotrypsin 1	SERPINA3-1	6	14.46	75.5	175000	SFENFIVRFDSPFLFATVLRDTQSIIFLGKVVNPHPA	704.549
32	32.1	6	2	40.95	9.4	9000000	45397.4	PIG	Q9GMA7	Alpha-1-antichymotrypsin 1	SERPINA3-1	5	9.94	76.6	1270000	KSFENFIVRFDSPFLFATVLRDTQSIIFLGKVVNPHPA	870.876
32	32.1	6	2	40.95	9.4	9000000	45397.4	PIG	Q9GMA7	Alpha-1-antichymotrypsin 1	SERPINA3-1	5	9.28	68.9	1270000	KSFENFIVRFDSPFLFATVLRDTQSIIFLGKVVNPHPA	870.876
33	33.1	4	2	39.6	6.2	1080000	99701.7	PIG	I3LQ79	Major vault protein	MVP	4	21.4	100	435000	LAQDPFPLYPGEVLEKDITPLQVVLPNTALHLK	918.01
33	33.1	4	2	39.6	6.2	1080000	99701.7	PIG	I3LQ79	Major vault protein	MVP	3	18.2	82.4	284000	TAVFGFEIPETKGPDSTALPQPR	820.093
33	33.1	4	2	39.6	6.2	1080000	99701.7	PIG	I3LQ79	Major vault protein	MVP	3	15.38	76.1	284000	TAVFGFEIPETKGPDSTALPQPR	820.093
33	33.1	4	2	39.6	6.2	1080000	99701.7	PIG	I3LQ79	Major vault protein	MVP	5	11.3	71.7	75400	LAQDPFPLYPGEVLEKDITPLQVVLPNTALHLK	734.604
34	34.1	5	2	39.5	30.6	8200000	7787.5	PIG	A0A287ACN2	Adipogenesis regulatory factor	ADIRF	3	20.13	91.6	518000	STQETIDKTANQASETFSGFGK	783.041
34	34.1	5	2	39.5	30.6	8200000	7787.5	PIG	A0A287ACN2	Adipogenesis regulatory factor	ADIRF	3	19.37	82.2	1170000	STQETIDKTANQASETFSGFGKK	825.74
34	34.1	5	2	39.5	30.6	8200000	7787.5	PIG	A0A287ACN2	Adipogenesis regulatory factor	ADIRF	4	19.1	93	2660000	STQETIDKTANQASETFSGFGKK	619.558
34	34.1	5	2	39.5	30.6	8200000	7787.5	PIG	A0A287ACN2	Adipogenesis regulatory factor	ADIRF	4	13.19	72.1	2660000	STQETIDKTANQASETFSGFGKK	619.559
34	34.1	5	2	39.5	30.6	8200000	7787.5	PIG	A0A287ACN2	Adipogenesis regulatory factor	ADIRF	3	9.32	56.8	1170000	STQETIDKTANQASETFSGFGKK	825.741
35	35.1	3	2	38.93	18.5	1340000	31032.1	PIG	A0A287ANN7	Eukaryotic translation elongation factor 1 delta	EEF1D	4	19.47	96.9	518000	IASLEVENQSLRGVVQDLQQAVSKLEAR	770.924
35	35.1	3	2	38.93	18.5	1340000	31032.1	PIG	A0A287ANN7	Eukaryotic translation elongation factor 1 delta	EEF1D	3	19.46	91.5	411000	SLAGSSGPGASSGPSGDHSELVIR	742.365
35	35.1	3	2	38.93	18.5	1340000	31032.1	PIG	A0A287ANN7	Eukaryotic translation elongation factor 1 delta	EEF1D	3	11.09	73.9	411000	SLAGSSGPGASSGPSGDHSELVIR	742.365
36	36.1	3	3	38.43	13.4	843000	46704.5	PIG	A0A287B8R2	Nuclear distribution C, dynein complex regulator	NUDC	4	15.03	88.4	228000	SMGLPTSDEQKKQEILKK	515.781
36	36.1	3	3	38.43	13.4	843000	46704.5	PIG	A0A287B8R2	Nuclear distribution C, dynein complex regulator	NUDC	6	12.91	86.1	408000	SETSGPQIKELTDEEAERLQLEIDQKKDAENHEAQLK	709.191
36	36.1	3	3	38.43	13.4	843000	46704.5	PIG	A0A287B8R2	Nuclear distribution C, dynein complex regulator	NUDC	4	10.49	73.5	206000	SMGLPTSDEQKKQEILK	483.76
37	37.1	3	2	38.21	19	316000	12071.7	PIG	C3VVV8	Prothymosin alpha	PTMA	3	19.92	92.5	155000	AAEDDEDDDVDTKKQKTDEDD	799.661
37	37.1	3	2	38.21	19	316000	12071.7	PIG	C3VVV8	Prothymosin alpha	PTMA	2	18.29	83.3	38200	AAEDDEDDDVDTK	719.278
37	37.1	3	2	38.21	19	316000	12071.7	PIG	C3VVV8	Prothymosin alpha	PTMA	4	15.83	79.4	123000	AAEDDEDDDVDTKKQKTDEDD	599.999
38	38.1	3	3	38.19	7.8	385000	44691.9	PIG	A0A287AE76	60S ribosomal protein L4	RPL4	5	16.08	95.5	212000	GHRIEEVPELPLVVEDKVESYKK	539.498
38	38.1	3	3	38.19	7.8	385000	44691.9	PIG	A0A287AE76	60S ribosomal protein L4	RPL4	6	12.77	88.1	125000	GHRIEEVPELPLVVEDKVESYKKTK	487.94
38	38.1	3	3	38.19	7.8	385000	44691.9	PIG	A0A287AE76	60S ribosomal protein L4	RPL4	2	9.34	72.2	48200	SPEIQR	365.198
39	39.1	5	2	37.77	7.9	3610000	23328.5	PIG	A0A286ZW72	60S ribosomal protein L14	RPL14	4	24.4	96.4	576000	GAAAAAAAAAAKVPVKK	367.228
39	39.1	5	2	37.77	7.9	3610000	23328.5	PIG	A0A286ZW72	60S ribosomal protein L14	RPL14	2	17.89	91.4	1210000	GAAAAAAAAAAKVPVKK	733.447
39	39.1	5	2	37.77	7.9	3610000	23328.5	PIG	A0A286ZW72	60S ribosomal protein L14	RPL14	3	14.29	85.2	461000	GAAAAAAAAAAKVPVKK	489.298
39	39.1	5	2	37.77	7.9	3610000	23328.5	PIG	A0A286ZW72	60S ribosomal protein L14	RPL14	3	13.37	83.4	165000	GAAAAAAAAAAKVPVK	446.602
39	39.1	5	2	37.77	7.9	3610000	23328.5	PIG	A0A286ZW72	60S ribosomal protein L14	RPL14	2	8.81	58.6	1210000	GAAAAAAAAAAKVPVKK	733.447
40	40.1	3	2	37.42	13.6	2330000	38800.4	PIG	A0A287AZV4	S-(hydroxymethyl)glutathione dehydrogenase	ADH5	5	25.6	95.8	1290000	AAVAWEAGKPLSIEEIEVAPPKAHEVR	580.318
40	40.1	3	2	37.42	13.6	2330000	38800.4	PIG	A0A287AZV4	S-(hydroxymethyl)glutathione dehydrogenase	ADH5	4	25.16	96.6	844000	AAVAWEAGKPLSIEEIEVAPPKAHEVR	725.147
40	40.1	3	2	37.42	13.6	2330000	38800.4	PIG	A0A287AZV4	S-(hydroxymethyl)glutathione dehydrogenase	ADH5	3	11.82	83.6	195000	AGDTVIPLYIPQcGEcKFcLNPK	894.103
41	41.1	3	3	36.99	13.6	1290000	51902.9	PIG	K7GND8	Clusterin	CLU	4	15.16	88.5	446000	TLIEQSNEERKSLLSSLEEAK	601.821
41	41.1	3	3	36.99	13.6	1290000	51902.9	PIG	K7GND8	Clusterin	CLU	3	11.46	87.4	748000	IPYHFPEAGVPENSNDR	647.975
41	41.1	3	3	36.99	13.6	1290000	51902.9	PIG	K7GND8	Clusterin	CLU	3	10.37	72.7	93800	VVVKLFDSYPITLIIPQEVSDPK	867.486
42	42.1	3	3	36.62	23.1	887000	25086.3	PIG	A0A286ZVF0	Chloride intracellular channel protein	CLIC1	4	15.01	78.7	230000	FSAYIKNSNPALNDNLEKGLLK	613.084
42	42.1	3	3	36.62	23.1	887000	25086.3	PIG	A0A286ZVF0	Chloride intracellular channel protein	CLIC1	5	12.74	72.1	285000	FLDGNELTLADcNLLPKLHIVQVVcKK	628.348
42	42.1	3	3	36.62	23.1	887000	25086.3	PIG	A0A286ZVF0	Chloride intracellular channel protein	CLIC1	5	8.87	65.9	372000	FSAYIKNSNPALNDNLEKGLLKALK	553.114
43	43.1	3	2	36.06	15.3	1810000	28803.4	PIG	A0A287AJQ2	Phosphoglycerate mutase	PGAM1	3	19.13	93.7	816000	YADLTEDQLPScESLKDTIAR	809.057
43	43.1	3	2	36.06	15.3	1810000	28803.4	PIG	A0A287AJQ2	Phosphoglycerate mutase	PGAM1	4	16.93	89.2	179000	ALPFWNEEIVPQIKEGKR	539.3
43	43.1	3	2	36.06	15.3	1810000	28803.4	PIG	A0A287AJQ2	Phosphoglycerate mutase	PGAM1	3	16.52	83.1	816000	YADLTEDQLPScESLKDTIAR	809.057
44	44.1	4	2	35.59	3.7	1320000	58055.5	PIG	F1SQN1	T-complex protein 1 subunit delta	CCT4	4	17.86	87.8	383000	VIDPATATSVDLRDIKIVK	514.303
44	44.1	4	2	35.59	3.7	1320000	58055.5	PIG	F1SQN1	T-complex protein 1 subunit delta	CCT4	4	17.73	91.5	366000	VIDPATATSVDLRDIKIVKK	546.326
44	44.1	4	2	35.59	3.7	1320000	58055.5	PIG	F1SQN1	T-complex protein 1 subunit delta	CCT4	5	12.61	65.9	189000	VIDPATATSVDLRDIKIVKK	437.262
44	44.1	4	2	35.59	3.7	1320000	58055.5	PIG	F1SQN1	T-complex protein 1 subunit delta	CCT4	4	7.88	56.4	383000	VIDPATATSVDLRDIKIVK	514.302
45	45.1	2	2	34.52	6.6	285000	62320.5	PIG	A0A286ZKK0	Dihydropyrimidinase like 2	DPYSL2	2	19.66	86.9	220000	GLYDGPVcEVSVTPK	810.9
45	45.1	2	2	34.52	6.6	285000	62320.5	PIG	A0A286ZKK0	Dihydropyrimidinase like 2	DPYSL2	3	14.86	81.5	64900	IAVGSDADLVIWDPDSVKTISAK	800.758
46	46.1	3	2	34.4	7.3	897000	72267.5	PIG	A0A287BIL8	78 kDa glucose-regulated protein	HSPA5	5	17.78	93.6	214000	TWNDPSVQQDIKFLPFKVVEKK	530.092
46	46.1	3	2	34.4	7.3	897000	72267.5	PIG	A0A287BIL8	78 kDa glucose-regulated protein	HSPA5	5	16.62	90	432000	VLEDSDLKKSDIDEIVLVGGSTRIPK	566.117
46	46.1	3	2	34.4	7.3	897000	72267.5	PIG	A0A287BIL8	78 kDa glucose-regulated protein	HSPA5	4	12.82	78	251000	VLEDSDLKKSDIDEIVLVGGSTRIPK	707.391
47	47.1	3	2	34.31	1.8	746000	195283	PIG	K9IWF9	IQ motif containing GTPase activating protein 1	IQGAP1	4	21.12	93.6	292000	LIVDVIRFQPGETLTEILETPATSEQEAEHQR	913.226
47	47.1	3	2	34.31	1.8	746000	195283	PIG	K9IWF9	IQ motif containing GTPase activating protein 1	IQGAP1	3	13.19	81.1	397000	FQPGETLTEILETPATSEQEAEHQR	947.79
47	47.1	3	2	34.31	1.8	746000	195283	PIG	K9IWF9	IQ motif containing GTPase activating protein 1	IQGAP1	4	12.33	64.2	57200	FQPGETLTEILETPATSEQEAEHQR	711.1
48	48.1	4	2	33.99	3.5	1440000	56063.3	PIG	Q28990	Oviduct-specific glycoprotein	OVGP1	3	18.65	87.7	524000	NELGAEAVGPASPGKYTK	596.976
48	48.1	4	2	33.99	3.5	1440000	56063.3	PIG	Q28990	Oviduct-specific glycoprotein	OVGP1	2	17.43	84.1	421000	NELGAEAVGPASPGKYTK	894.96
48	48.1	4	2	33.99	3.5	1440000	56063.3	PIG	Q28990	Oviduct-specific glycoprotein	OVGP1	2	15.34	82.5	74500	NELGAEAVGPASPGK	698.856
48	48.1	4	2	33.99	3.5	1440000	56063.3	PIG	Q28990	Oviduct-specific glycoprotein	OVGP1	2	11.68	68	421000	NELGAEAVGPASPGKYTK	894.96
49	49.1	3	2	32.23	7.7	550000	30645.8	PIG	A0A287BBI3	60S ribosomal protein L6	RPL6	3	21.84	93	251000	VLATVTKPVGGDKNGGTR	590.667
49	49.1	3	2	32.23	7.7	550000	30645.8	PIG	A0A287BBI3	60S ribosomal protein L6	RPL6	4	18.56	89	255000	VLATVTKPVGGDKNGGTR	443.253
49	49.1	3	2	32.23	7.7	550000	30645.8	PIG	A0A287BBI3	60S ribosomal protein L6	RPL6	4	10.39	74.4	43800	VLATVTKPVGGDKNGGTRVVK	524.811
50	50.1	6	2	32.22	18.7	1600000	25036.4	PIG	Q9TSX9	Peroxiredoxin-6	PRDX6	5	16.45	94.1	924000	VATPVDWKNGDSVMVLPNIPEEEAKKLFPK	671.16
50	50.1	6	2	32.22	18.7	1600000	25036.4	PIG	Q9TSX9	Peroxiredoxin-6	PRDX6	3	15.77	88.1	141000	GVFTKELPSGKK	430.919
50	50.1	6	2	32.22	18.7	1600000	25036.4	PIG	Q9TSX9	Peroxiredoxin-6	PRDX6	5	13.25	82.2	191000	VATPVDWkNGDSVMVLPNIPEEEAKKLFPK	679.761
50	50.1	6	2	32.22	18.7	1600000	25036.4	PIG	Q9TSX9	Peroxiredoxin-6	PRDX6	4	10.97	77.9	235000	VATPVDWKNGDSVMVLPNIPEEEAKKLFPK	838.697
50	50.1	6	2	32.22	18.7	1600000	25036.4	PIG	Q9TSX9	Peroxiredoxin-6	PRDX6	4	9.52	66.7	44600	VATPVDWkNGDSVMVLPNIPEEEAKKLFPK	849.449
50	50.1	6	2	32.22	18.7	1600000	25036.4	PIG	Q9TSX9	Peroxiredoxin-6	PRDX6	4	8.48	66.9	61400	GVFTKELPSGKK	323.441
51	51.1	3	2	31.71	11.4	973000	33507.6	PIG	F1RPC8	Crystallin mu	CRYM	3	17.61	90.6	330000	SSSLLIPPLEAALANFSSGPDGGVVQPVR	960.181
51	51.1	3	2	31.71	11.4	973000	33507.6	PIG	F1RPC8	Crystallin mu	CRYM	4	14.1	89	313000	SSSLLIPPLEAALANFSSGPDGGVVQPVRTVVPVAK	893.991
51	51.1	3	2	31.71	11.4	973000	33507.6	PIG	F1RPC8	Crystallin mu	CRYM	3	8.09	72.5	330000	SSSLLIPPLEAALANFSSGPDGGVVQPVR	960.183
52	52.1	2	2	31.26	7.3	251000	64830	PIG	A0A286ZTA9	Cytoplasmic dynein 1 intermediate chain 2	DYNC1I2	2	19.67	83.1	53100	SVSTPSEAGSQDSGDGAVGSR	975.936
52	52.1	2	2	31.26	7.3	251000	64830	PIG	A0A286ZTA9	Cytoplasmic dynein 1 intermediate chain 2	DYNC1I2	3	11.59	75.9	198000	TLAEINANRADAEEEAATRIPA	776.059
53	53.1	5	3	31.25	18	2380000	44212.4	PIG	F1S0J8	Keratin 14	KRT14	6	13.35	84.3	577000	TEELNREVAGHTEQLQISKTEVTDLRR	526.281
53	53.1	5	3	31.25	18	2380000	44212.4	PIG	F1S0J8	Keratin 14	KRT14	5	12.65	74.7	1010000	TEELNREVAGHTEQLQISKTEVTDLRR	631.333
53	53.1	5	3	31.25	18	2380000	44212.4	PIG	F1S0J8	Keratin 14	KRT14	4	9.88	54.2	386000	TIEDLRDKILGATIENSKIVLQIDNAR	760.425
53	53.1	5	3	31.25	18	2380000	44212.4	PIG	F1S0J8	Keratin 14	KRT14	5	9.81	71.6	287000	TIEDLRDKILGATIENSKIVLQIDNAR	608.544
53	53.1	5	3	31.25	18	2380000	44212.4	PIG	F1S0J8	Keratin 14	KRT14	4	8.02	52.1	118000	ALEQANGDLEVKIRDWYQK	569.799
54	54.1	3	2	31.19	8.3	743000	59975	PIG	I3LCA2	Chaperonin containing TCP1 subunit 8	CCT8	4	21.34	96.8	458000	LVPGGGATEIELAKQITSYGETcPGLEQYAIKK	881.211
54	54.1	3	2	31.19	8.3	743000	59975	PIG	I3LCA2	Chaperonin containing TCP1 subunit 8	CCT8	5	10.22	71.6	248000	LVPGGGATEIELAKQITSYGETcPGLEQYAIKK	705.169
54	54.1	3	2	31.19	8.3	743000	59975	PIG	I3LCA2	Chaperonin containing TCP1 subunit 8	CCT8	3	9.85	61.7	37400	ETEGDVTSVKDAK	460.231
55	55.1	2	2	30.94	3.9	353000	117769	PIG	K7GRY0	Ubiquitin like modifier activating enzyme 1	UBA1	4	17.25	95.5	230000	IHVSDQELQSANASVDDSRLEELK	671.586
55	55.1	2	2	30.94	3.9	353000	117769	PIG	K7GRY0	Ubiquitin like modifier activating enzyme 1	UBA1	3	13.69	74.3	122000	AAVATLLQSVHVPEFTPK	636.692
56	56.1	3	2	30.92	2.5	1360000	80781.2	PIG	P20305	Gelsolin	GSN	2	17.14	92.7	449000	TPINVVK	385.742
56	56.1	3	2	30.92	2.5	1360000	80781.2	PIG	P20305	Gelsolin	GSN	4	13.78	87.3	554000	YIETDPANRDRRTPINVVK	565.058
56	56.1	3	2	30.92	2.5	1360000	80781.2	PIG	P20305	Gelsolin	GSN	5	13.36	85.5	357000	YIETDPANRDRRTPINVVK	452.248
57	57.1	5	2	29.63	9.2	1750000	24422.7	PIG	F1RFQ7	GTP-binding nuclear protein Ran	RAN	4	15.1	80.1	526000	VcENIPIVLcGNKVDIKDRK	593.322
57	57.1	5	2	29.63	9.2	1750000	24422.7	PIG	F1RFQ7	GTP-binding nuclear protein Ran	RAN	4	14.53	71.3	209000	VcENIPIVLcGNKVDIKDR	561.302
57	57.1	5	2	29.63	9.2	1750000	24422.7	PIG	F1RFQ7	GTP-binding nuclear protein Ran	RAN	4	13.09	66.6	531000	VcENIPIVLcGNKVDIKDRK	593.322
57	57.1	5	2	29.63	9.2	1750000	24422.7	PIG	F1RFQ7	GTP-binding nuclear protein Ran	RAN	5	12.5	77.9	270000	VcENIPIVLcGNKVDIKDRK	474.861
57	57.1	5	2	29.63	9.2	1750000	24422.7	PIG	F1RFQ7	GTP-binding nuclear protein Ran	RAN	3	11.32	76.8	213000	VcENIPIVLcGNKVDIKDRK	790.758
58	58.1	3	2	29.06	11.8	691000	47417.2	PIG	F1SGG1	Keratin 18	KRT18	4	17.68	91.7	310000	LVDGKVVSETSDTKVLRH	496.528
58	58.1	3	2	29.06	11.8	691000	47417.2	PIG	F1SGG1	Keratin 18	KRT18	5	11.38	64.3	140000	NHEEEVKGLQNQIANSGLTVELDAPKPQDLSK	701.164
58	58.1	3	2	29.06	11.8	691000	47417.2	PIG	F1SGG1	Keratin 18	KRT18	4	9.23	56.6	241000	NHEEEVKGLQNQIANSGLTVELDAPKPQDLSK	876.202
59	59.1	3	2	28.7	10.3	504000	25484.2	PIG	A0A2C9F366	Heat shock protein beta-1	HSPB1	5	18.13	90.8	188000	DGVVEITGKHEERQDEHGFISR	508.454
59	59.1	3	2	28.7	10.3	504000	25484.2	PIG	A0A2C9F366	Heat shock protein beta-1	HSPB1	4	15.28	80	152000	DGVVEITGKHEERQDEHGFISR	635.316
59	59.1	3	2	28.7	10.3	504000	25484.2	PIG	A0A2C9F366	Heat shock protein beta-1	HSPB1	4	10.57	58	165000	TKDGVVEITGKHEERQDEHGFISR	692.599
60	60.1	2	2	28.44	32	296000	17265.8	PIG	F1RQP0	Peroxiredoxin-5	PRDX5	2	15.38	88.9	74000	SLNVEPDGTGLTcSLAPNIISQL	1200.11
60	60.1	2	2	28.44	32	296000	17265.8	PIG	F1RQP0	Peroxiredoxin-5	PRDX5	4	13.06	82.2	222000	LLADPTGAFGKETDLLLDDSLVSLFGNRR	784.168
61	61.1	2	2	27.56	4.4	1240000	60653	PIG	A0A287AMZ2	T-complex protein 1 subunit gamma	CCT3	4	18.23	90.6	969000	IVSRPEELREEDIGTGAGLLEIK	631.847
61	61.1	2	2	27.56	4.4	1240000	60653	PIG	A0A287AMZ2	T-complex protein 1 subunit gamma	CCT3	4	9.33	73.3	276000	IVSRPEELREEDIGTGAGLLEIKK	663.87
62	62.1	2	2	26.9	12	735000	28646.5	PIG	F1SGM1	Proteasome activator complex subunit 1	PSME1	4	13.56	88.6	316000	VQPEAQAKVDVFREDLcTKTENLLGSYFPK	871.448
62	62.1	2	2	26.9	12	735000	28646.5	PIG	F1SGM1	Proteasome activator complex subunit 1	PSME1	4	13.34	88.9	419000	VDVFREDLcTKTENLLGSYFPK	658.587
63	63.1	2	2	25.46	7.3	454000	48457.7	PIG	F1RPW9	Elongation factor 1-gamma	EEF1G	3	16.03	80.1	235000	KAAAPAPEEELDEcEQALAAEPK	823.06
63	63.1	2	2	25.46	7.3	454000	48457.7	PIG	F1RPW9	Elongation factor 1-gamma	EEF1G	2	9.43	57	219000	DPFAHLPK	462.75
64	64.1	2	2	24.99	16.2	1470000	17928.9	PIG	A0A2C9F331	Myosin light polypeptide 6	MYL6	3	12.89	87.4	1170000	ALGQNPTNAEVLKVLGNPK	655.038
64	64.1	2	2	24.99	16.2	1470000	17928.9	PIG	A0A2C9F331	Myosin light polypeptide 6	MYL6	4	12.1	84	301000	ALGQNPTNAEVLKVLGNPKSDEMNVK	692.368
65	65.1	2	2	24.85	21.2	244000	26561.9	PIG	A0A481BPQ4	Carbonyl reductase NADPH 1 isoform 1	CBR1	6	15.44	71.7	134000	FKSETITEEELVGLMNKFVEDTKNGVHKK	559.296
65	65.1	2	2	24.85	21.2	244000	26561.9	PIG	A0A481BPQ4	Carbonyl reductase NADPH 1 isoform 1	CBR1	3	9.41	70.2	110000	VVNVSSTESVRALNNcSPELQQK	853.765
66	66.1	2	2	24.44	5.2	177000	91951	PIG	A0A286ZMW4	Heat shock 110 kDa protein	HSPH1	3	12.52	71.6	121000	AGGIETIANEFSDRcTPSVISFGSK	881.759
66	66.1	2	2	24.44	5.2	177000	91951	PIG	A0A286ZMW4	Heat shock 110 kDa protein	HSPH1	4	11.92	77.7	55500	IKELNNTcEPVVTQPKPK	524.537
67	67.1	2	2	23.65	7.1	717000	95422.8	PIG	A0A287B6J6	Heat shock protein family A (Hsp70) member 4	HSPA4	5	13.14	79.8	464000	LKETAESVLKKPVVDcVVSVPcFYTDAERR	699.968
67	67.1	2	2	23.65	7.1	717000	95422.8	PIG	A0A287B6J6	Heat shock protein family A (Hsp70) member 4	HSPA4	4	10.51	67.7	253000	AFSDPFVEAEKSKLAYDIVQLPTGLTGIKVK	841.966
68	68.1	2	2	23.1	6.2	220000	56458.1	PIG	F1RX37	Fibrinogen beta chain	FGB	4	14.28	69.3	92000	EEAPSLRPVAPPISAGGYQPRPAK	622.836
68	68.1	2	2	23.1	6.2	220000	56458.1	PIG	F1RX37	Fibrinogen beta chain	FGB	5	8.82	74.7	128000	REEAPSLRPVAPPISAGGYQPRPAKVAIGQK	648.963
69	69.1	2	2	22.21	3.7	332000	160296	PIG	A0A287BD91	CAP-Gly domain containing linker protein 1	CLIP1	5	11.29	83.1	159000	SISITSALLTEKDAELEKLRNEVTVLRGENASAK	738.002
69	69.1	2	2	22.21	3.7	332000	160296	PIG	A0A287BD91	CAP-Gly domain containing linker protein 1	CLIP1	4	10.92	81.8	173000	ILKPGSTALKTPAVVVPIEK	516.074
70	70.1	2	2	22.17	9.2	441000	16272.4	PIG	A0A287BHE7	40S ribosomal protein S14	RPS14	3	12.48	87.9	248000	IEDVTPIPSDSTRR	529.278
70	70.1	2	2	22.17	9.2	441000	16272.4	PIG	A0A287BHE7	40S ribosomal protein S14	RPS14	2	9.69	71.7	194000	IEDVTPIPSDSTR	715.362
71	71.1	1	1	22.01	3.5	12000	82403.6	PIG	F1SCS1	DEAD-box helicase 1	DDX1	5	22.01	95.5	12000	TGAFSIPVIQIVYETLKDQQEGKKGK	576.325
72	72.1	1	1	21.87	6.1	573000	36659.8	PIG	A0A287B0G6	Uncharacterized protein	TMOD3	3	21.87	97.1	573000	ILPILDEPPNPTNVEESLKR	758.75
73	73.1	2	2	21.73	7.9	527000	80958.3	PIG	P12675	Calpastatin	CAST	2	11.27	67.1	70000	ESQATAPTPVGEAVSR	800.403
73	73.1	2	2	21.73	7.9	527000	80958.3	PIG	P12675	Calpastatin	CAST	6	10.46	61.4	457000	AKPQDPTPSDGKLSVTGVSAASGKPAETKKDDKSLTSSVPAESK	733.719
74	74.1	2	1	20.71	3.3	1240000	107121	PIG	D2SW95	Coatomer subunit beta	COPB1	5	20.71	96.5	874000	SLGEIPIVESEIKKEAGELKPEEEITVGPVQK	695.99
74	74.1	2	1	20.71	3.3	1240000	107121	PIG	D2SW95	Coatomer subunit beta	COPB1	4	16.35	89.4	363000	SLGEIPIVESEIKKEAGELKPEEEITVGPVQK	869.725
75	75.1	2	1	20.54	19.7	1250000	10703.9	PIG	P27917	Apolipoprotein C-III	APOC3	3	20.54	95.4	799000	TAQDALTSVKESEVAQQAR	678.015
75	75.1	2	1	20.54	19.7	1250000	10703.9	PIG	P27917	Apolipoprotein C-III	APOC3	2	7.99	50.3	448000	TAQDALTSVKESEVAQQAR	1016.52
76	76.1	2	2	20.46	1.1	245000	311197	PIG	A0A287A3N7	LPS responsive beige-like anchor protein	LRBA	3	11.74	68.4	181000	VISDSHGDIFESPTTSEQR	702.332
76	76.1	2	2	20.46	1.1	245000	311197	PIG	A0A287A3N7	LPS responsive beige-like anchor protein	LRBA	3	8.72	64.4	64100	TLEGPENcLRPK	471.913
77	77.1	5	2	20.38	4.4	712000	29409.5	PIG	A0A287A8T0	Uncharacterized protein	RPL7	3	10.22	72.1	242000	VPAVPETLKK	361.226
77	77.1	5	2	20.38	4.4	712000	29409.5	PIG	A0A287A8T0	Uncharacterized protein	RPL7	3	10.16	74.9	80900	VPAVPETLKKK	403.924
77	77.1	5	2	20.38	4.4	712000	29409.5	PIG	A0A287A8T0	Uncharacterized protein	RPL7	2	9.49	69.9	98100	VPAVPETLKK	541.334
77	77.1	5	2	20.38	4.4	712000	29409.5	PIG	A0A287A8T0	Uncharacterized protein	RPL7	3	8.97	75.2	242000	VPAVPETLKK	361.226
77	77.1	5	2	20.38	4.4	712000	29409.5	PIG	A0A287A8T0	Uncharacterized protein	RPL7	4	7.93	52.5	48400	VPAVPETLKKK	303.195
78	78.1	2	2	19.9	2.6	289000	64397.6	PIG	F1S1X3	Asparaginyl-tRNA synthetase	NARS1	2	11.95	76.7	230000	FPVEIK	366.718
78	78.1	2	2	19.9	2.6	289000	64397.6	PIG	F1S1X3	Asparaginyl-tRNA synthetase	NARS1	2	7.95	56.3	59400	NDPSLPEPK	498.749
79	79.1	3	1	19.64	12.7	971000	30706.4	PIG	A0A287B2M3	40S ribosomal protein SA	RPSA	4	19.64	95.8	416000	LLVVTDPRADHQPLTEASYVNLPTIALcNTDSPLR	973.26
79	79.1	3	1	19.64	12.7	971000	30706.4	PIG	A0A287B2M3	40S ribosomal protein SA	RPSA	5	14.4	83.7	138000	LLVVTDPRADHQPLTEASYVNLPTIALcNTDSPLR	778.808
79	79.1	3	1	19.64	12.7	971000	30706.4	PIG	A0A287B2M3	40S ribosomal protein SA	RPSA	4	12.93	78.6	416000	LLVVTDPRADHQPLTEASYVNLPTIALcNTDSPLR	973.26
80	80.1	1	1	19.04	31.3	331000	11692.8	PIG	A0A4X1VXC8	60S acidic ribosomal protein P2	RPLP2	5	19.04	89.2	331000	ILDSVGIEADDDRLNKVISELNGKNIEDVIAQGIGK	771.017
81	81.1	1	1	18.78	12	138000	28773.7	PIG	A0A286ZKH3	Sepiapterin reductase	SPR	5	18.78	91.4	138000	VVRVPADLGAEAGLQQLLGALRELPRPEGLQR	685.196
82	82.1	1	1	18.77	6.8	230000	35841.6	PIG	A0A286ZIG4	Pyridoxal kinase	PDXK	3	18.77	94.6	230000	VVPVADIITPNQFEAELLTGRR	813.448
83	83.1	1	1	18.67	3.1	119000	62463	PIG	I3LNG8	Stress induced phosphoprotein 1	STIP1	3	18.67	92.7	119000	ALDLDANcKEAADGYQR	637.297
84	84.1	3	1	18.62	4.3	1090000	67091.6	PIG	K7ZRJ8	IgD heavy chain constant region	IGHD	3	18.62	92.5	397000	VLLPSVSIPQDPEAFLVcEVQHPSGTK	983.18
84	84.1	3	1	18.62	4.3	1090000	67091.6	PIG	K7ZRJ8	IgD heavy chain constant region	IGHD	4	13.72	76.9	296000	VLLPSVSIPQDPEAFLVcEVQHPSGTK	737.637
84	84.1	3	1	18.62	4.3	1090000	67091.6	PIG	K7ZRJ8	IgD heavy chain constant region	IGHD	3	13.35	67.5	397000	VLLPSVSIPQDPEAFLVcEVQHPSGTK	983.18
85	85.1	2	1	18.25	10	1040000	32789.6	PIG	F1SUE3	Pyrophosphatase (inorganic) 1	PPA1	4	18.25	92.1	347000	AIVDALPPPcESAcTIPTDVDKWFHHQKN	837.41
85	85.1	2	1	18.25	10	1040000	32789.6	PIG	F1SUE3	Pyrophosphatase (inorganic) 1	PPA1	5	15.34	88.3	698000	AIVDALPPPcESAcTIPTDVDKWFHHQKN	670.127
86	86.1	1	1	18.2	0.9	68300	146640	PIG	Q4A3R3	Deleted in malignant brain tumors 1	DMBT1	2	18.2	90.3	68300	DETYQSYSQPSPR	779.344
87	87.1	2	2	17.79	11.6	166000	50196.1	PIG	F1SPF6	RuvB-like helicase	RUVBL1	5	9.31	52.6	51500	EIIQDVTLHDLDVANARPQGGQDILSMMGQLMKPK	773.202
87	87.1	2	2	17.79	11.6	166000	50196.1	PIG	F1SPF6	RuvB-like helicase	RUVBL1	3	8.48	70.7	114000	VEAGDVIYIEANSGAVKR	631.002
88	88.1	1	1	17.46	12.2	623000	23393.9	PIG	E7EI20	Rho GDP dissociation inhibitor alpha	ARHGDIA	5	17.46	95.6	623000	SIQEIQELDKDDESLRKYKEALLGR	596.12
89	89.1	1	1	17.13	11.8	334000	27763.8	PIG	F1SA98	14-3-3 protein theta	YWHAQ	4	17.13	88	334000	AVTEQGAELSNEERNLLSVAYKNVVGGRR	790.668
90	90.1	1	1	17.03	3	189000	67836.4	PIG	A8U4R4	Transketolase	TKT	2	17.03	89.7	189000	ILATPPQEDAPSVDITNIR	1025.55
91	91.1	1	1	16.96	7.1	76100	25936.9	PIG	P52552	Peroxiredoxin-2	PRDX2	3	16.96	86.8	76100	EGGLGPLKIPLLADVTR	583.681
92	92.1	1	1	16.71	4.9	141000	27418.3	PIG	Q9N1F5	Glutathione S-transferase omega-1	GSTO1	3	16.71	84.9	141000	DPAVSALHIEPR	435.571
93	93.1	2	2	16.42	9.5	379000	69369.6	PIG	F1SB42	Ezrin	EZR	6	9.07	73.4	92500	ALQLEEERKRAQEEAERLEADRVAALR	530.79
93	93.1	2	2	16.42	9.5	379000	69369.6	PIG	F1SB42	Ezrin	EZR	4	7.35	67.4	287000	AKEELERQAVDQIKSQEQLATELAEYTAK	830.683
94	94.1	1	1	16.22	8.2	81200	23741.1	PIG	A0A4X1ULB9	RanBD1 domain-containing protein	RANBP1	2	16.22	87.6	81200	AGTEPQDEAKQPAEEEQ	928.91
95	95.1	2	1	16.14	14.5	797000	13500.7	PIG	L8B0T2	IgG heavy chain	IGHG	3	16.14	90.8	655000	EEKLVESGGGLVQPGGSLR	638.011
95	95.1	2	1	16.14	14.5	797000	13500.7	PIG	L8B0T2	IgG heavy chain	IGHG	2	11.29	64.1	143000	EEKLVESGGGLVQPGGSLR	956.51
96	96.1	1	1	16.03	4.1	493000	95901.7	PIG	A0A4X1UUR0	Ubiquitin carboxyl-terminal hydrolase	USP5	5	16.03	95	493000	LGHGLLSGEYSKPAPESGDGEQVPEQKEVQDGIAPR	755.778
97	97.1	1	1	15.98	10	33700	25980.6	PIG	Q29561	UMP-CMP kinase	CMPK1	5	15.98	87.5	33700	KIDASKSVDEVFDEVVKIFDKEG	520.28
98	98.1	2	1	15.71	7.3	610000	32928.5	PIG	A0A287AID2	Tropomyosin alpha-3 chain	TPM3	5	15.71	91.1	375000	TIDDLEDKLKcTKEEHLcTQR	527.27
98	98.1	2	1	15.71	7.3	610000	32928.5	PIG	A0A287AID2	Tropomyosin alpha-3 chain	TPM3	4	14.99	85.5	235000	TIDDLEDKLKcTKEEHLcTQR	658.825
99	99.1	1	1	15.51	11.9	465000	26682.8	PIG	A0A480PLY3	14_3_3 protein zeta	YWHAZ	4	15.51	90.8	465000	SVTEQGAELSNEERNLLSVAYKNVVGAR	759.146
100	100.1	2	1	15.43	3.5	168000	53883.7	PIG	L8B0T2	IgG heavy chain	IGHG	3	15.43	85.2	76400	SYTcNVNHPATTTKVDKR	698.013
100	100.1	2	1	15.43	3.5	168000	53883.7	PIG	L8B0T2	IgG heavy chain	IGHG	4	13.3	77.3	91300	SYTcNVNHPATTTKVDKR	523.764
101	101.1	2	1	15.4	3.7	627000	89661.8	PIG	A0A4X1VDM0	Heat shock protein family A (Hsp70) member 4 like	HSPA4L	5	15.4	87	313000	LKETSENALKKPVADcVISIPSFFTDAERR	685.163
101	101.1	2	1	15.4	3.7	627000	89661.8	PIG	A0A4X1VDM0	Heat shock protein family A (Hsp70) member 4 like	HSPA4L	5	12.66	74.6	313000	LKETSENALKKPVADcVISIPSFFTDAERR	685.165
102	102.1	1	1	15.36	4.1	56100	52128.3	PIG	F1RKQ4	Triokinase/FMN cyclase	TKFC	2	15.36	83.3	56100	AAPAEPPEAPDATAAGGATSK	940.454
103	103.1	1	1	15.1	4.7	258000	51858.1	PIG	A0A287AG48	Keratin 7	KRT7	4	15.1	79	258000	AKLEAAIAEAEDRGELALKDAR	585.819
104	104.1	2	1	15.07	1.6	257000	97965.4	PIG	A0A287AN02	26S proteasome non-ATPase regulatory subunit 2	PSMD2	3	15.07	83.2	101000	VGQAVDVVGQAGKPK	484.945
104	104.1	2	1	15.07	1.6	257000	97965.4	PIG	A0A287AN02	26S proteasome non-ATPase regulatory subunit 2	PSMD2	2	11.93	68.1	156000	VGQAVDVVGQAGKPK	726.911
105	105.1	1	1	14.99	9	113000	39751.3	PIG	Q684M6	Hsp90 co-chaperone Cdc37	CDC37	5	14.99	74	113000	LKELEVAEGEGGEAELERLQAEAQQLLKEER	699.767
106	106.1	1	1	14.82	2.6	121000	56046	PIG	P28839	Cytosol aminopeptidase	LAP3	3	14.82	79.9	121000	EILNISGPPLKAGK	479.62
107	107.1	1	1	14.78	1.3	252000	49271.3	PIG	F1SA17	ECSIT signalling integrator	ECSIT	2	14.78	92.5	252000	IPVVFR	365.734
108	108.1	1	1	14.71	3.6	67600	56649.9	PIG	A0A4X1THV6	Aldehyde dehydrogenase 1 family member A2	ALDH1A2	3	14.71	88.5	67600	IVGSPFDPTTEQGPQIDKK	686.357
109	109.1	1	1	14.68	7.6	147000	24204.8	PIG	F2Z5F5	40S ribosomal protein S8	RSPS8	4	14.68	81.9	147000	GAKLTPEEEEILNKKR	464.513
110	110.1	2	1	14.58	10.7	551000	17302.2	PIG	Q6DUB7	Stathmin	STMN1	4	14.58	79.4	275000	SKESVPEFPLSPPKKK	450.258
110	110.1	2	1	14.58	10.7	551000	17302.2	PIG	Q6DUB7	Stathmin	STMN1	4	7.71	63	275000	SKESVPEFPLSPPKKK	450.258
111	111.1	1	1	14.57	5.6	471000	26425.2	PIG	A0A287B4K6	40S ribosomal protein S3a	RPS3A	3	14.57	79.3	471000	EVQTNDLKEVVNK	505.939
112	112.1	1	1	14.41	10.9	73000	17869	PIG	P62936	Peptidyl-prolyl cis-trans isomerase A	PPIA	4	14.41	61.4	73000	VSFELFADKVPKTAENFR	525.282
113	113.1	1	1	14.32	2.3	91000	72611.2	PIG	F1RX36	Fibrinogen alpha chain	FGA	4	14.32	84.2	91000	LVTSKGDKDIVIGKEK	433.253
114	114.1	1	1	14.32	10	105000	25181.4	PIG	I3L594	Eukaryotic translation initiation factor 4H	EIF4H	3	14.32	76.6	105000	TVATPLNQVANPNSAIFGGARPR	784.425
115	115.1	1	1	13.89	15.4	67700	15170.1	PIG	P01965	Hemoglobin subunit alpha	HBA	5	13.89	70.7	67700	AVGHLDDLPGALSALSDLHAHK	448.242
116	116.1	1	1	13.71	2.5	342000	60783.4	PIG	A0A287AXJ7	Inositol-3-phosphate synthase 1	ISYNA1	3	13.71	78.7	342000	VGLVTAAcSLPcKK	501.942
117	117.1	1	1	13.71	3.7	93800	51174.9	PIG	F1SK86	Peptidylprolyl isomerase	FKBP4	4	13.71	71.4	93800	ADFQKVLQLYPSNKAAK	481.02
118	118.1	1	1	13.17	2.1	213000	83258	PIG	F1SII4	Glycyl-tRNA synthetase	GARS1	4	13.17	79.6	213000	ATKVPLVAEKPLKEPK	437.772
119	119.1	1	1	13.16	9.2	138000	33668	PIG	P14287	Osteopontin	SPP1	4	13.16	72.9	138000	LHVASDLDSQEKDSQETSQPDDRSVETR	793.872
120	120.1	1	1	12.78	26.4	56800	7366.4	PIG	D0G0C7	Antioxidant protein 1 homolog	ATOX1	4	12.78	70.9	56800	VLNKLGGVQFDIDLPNKK	500.288
121	121.1	1	1	12.67	25.3	497000	13724.5	PIG	F1RKI3	HIT domain-containing protein	HINT1	5	12.67	72.7	497000	EIPAKIIYEDDQcLAFHDISPQAPTHFLVIPK	741.985
122	122.1	1	1	12.62	0.5	201000	484162	PIG	A0A287A6K2	Plectin isoform 1c	EPPK1	4	12.62	71	201000	YLEGTScIAGVLVPAKDEPGRQEK	655.086
123	123.1	1	1	12.55	4.2	241000	53940.3	PIG	Q29228	4-trimethylaminobutyraldehyde dehydrogenase	ALDH9A1	4	12.55	63.8	241000	VFVQKEILDKFTEEVVKQTQR	641.858
124	124.1	1	1	12.49	10	92800	26801.6	PIG	A0A287AKC0	Ribosomal protein S5	RPS5	3	12.49	75.5	92800	TIAEcLADELINAAKGSSNSYAIK	847.1
125	125.1	1	1	12.47	15.9	277000	18657.7	PIG	A0A287ARU4	S-phase kinase-associated protein 1	SKP1	5	12.47	74.9	277000	TFNIKNDFTEEEEAQVRKENQWcEEK	661.108
126	126.1	1	1	12.45	11.7	244000	28111.9	PIG	F1SDR7	14_3_3 domain-containing protein	YWHAB	5	12.45	81.2	244000	AVTEQGHELSNEERNLLSVAYKNVVGARR	648.746
127	127.1	1	1	11.87	4.9	157000	49219.9	PIG	P02543	Vimentin	VIM	4	11.87	64.2	157000	FLEQQNKILLAELEQLKGQGK	607.596
128	128.1	1	1	11.8	6.4	230000	38096.9	PIG	A0A287ADL8	26S proteasome non-ATPase regulatory subunit 4	PSMD4	4	11.8	56.5	230000	NGDFLPTRLQAQQDAVNIVcHSK	653.578
129	129.1	1	1	11.37	3.4	213000	92469	PIG	Q29092	Endoplasmin	HSP90B1	4	11.37	79	213000	EGSRTDDEVVQREEEAIQLDGLNASQIR	790.143
130	130.1	2	1	11.36	5	374000	39705.8	PIG	I3LJT9	Protein phosphatase methylesterase 1	PPME1	3	11.36	81	187000	LPSRPPLPGSGGSQSGAK	564.972
130	130.1	2	1	11.36	5	374000	39705.8	PIG	I3LJT9	Protein phosphatase methylesterase 1	PPME1	3	8.11	63.9	187000	LPSRPPLPGSGGSQSGAK	564.973
131	131.1	1	1	11.33	9	102000	28068	PIG	P04574	Calpain small subunit 1	CAPNS1	3	11.33	65.2	102000	ILGGVISAISEAAAQYNPEPPPPR	816.436
132	132.1	3	1	11.26	5.2	0	43270	PIG	A0A287B4B7	Rab GDP dissociation inhibitor	GDI2	3	11.26	71.3	991000	YLDFKVtEGsFVYKGGKIYK	834.715
133	133.1	1	1	11.17	7	123000	41353.9	PIG	A0A287AHQ0	Acetyl-CoA acetyltransferase 2	ACAT2	4	11.17	74.6	123000	TVIGSFNGALSTVPVHDLGSTVIREVLK	728.161
134	134.1	1	1	11.14	4.5	52700	46775.8	PIG	I3LDC7	Isocitrate dehydrogenase [NADP]	IDH1	3	11.14	69	52700	ATDFVVPGPGKVEISYTPR	678.362
135	135.1	1	1	10.71	15.9	116000	14514.7	PIG	P46405	40S ribosomal protein S12	RPS12	5	10.71	76.9	116000	LVEALcAEHQINLIKVDDNKK	490.869
136	136.1	1	1	10.58	2.7	452000	60213.8	PIG	A0A4X1TSV7	Polyadenylate-binding protein	PABPC1	4	10.58	68.3	452000	LKDLFGKFGPALSVK	405.743
137	137.1	1	1	10.27	4.3	140000	23683.7	PIG	A0A287BAX8	Eukaryotic translation initiation factor 3 subunit J	EIF3J	2	10.27	66.1	140000	GVVPGGGLK	392.233
138	138.1	1	1	10.08	2.3	46900	46291.2	PIG	A0A287B8A9	RuvB-like helicase	RUVBL2	2	10.08	62.7	46900	GTEVQVDDIK	552.284
139	139.1	1	1	9.63	7.4	38800	31237.7	PIG	F1SNK3	S-methyl-5'-thioadenosine phosphorylase	MTAP	3	9.63	68.3	38800	IGIIGGTGLDDPEILEGRTEK	728.387
140	140.1	1	1	9.55	5.4	127000	49022.5	PIG	P10775	Ribonuclease inhibitor	RNH1	4	9.55	53.2	127000	TNELGDAGVHLVLQGLQSPTcKIQK	677.363
141	141.1	1	1	9.39	2.5	39100	48500.6	PIG	A0A287A699	Heterogeneous nuclear ribonucleoprotein K	HNRNPK	2	9.39	64.3	39100	NAGAVIGKGGK	486.284
142	142.1	1	1	9.31	2.9	164000	78014.9	PIG	A0A287BB72	Serine/threonine-protein phosphatase 2A 65 kDa regulatory subunit A alpha isoform	PPP2R1A	5	9.31	62.8	164000	AISHEHSPSDLEAHFVPLVKR	474.653
143	143.1	1	1	9.08	5.6	84200	18697.1	PIG	F1SL99	Prostaglandin E synthase 3	PTGES3	2	9.08	68.7	84200	GESGQSWPR	502.234
144	144.1	1	1	9.04	13.6	623000	15785.6	PIG	I3LCU9	Calcium regulated heat stable protein 1	CARHSP1	4	9.04	63	623000	DRsPsPLRGNVVPSPLPTRR	591.047
145	145.1	1	1	8.86	5.2	107000	29717.5	PIG	A0A287A5S7	Dimethylarginine dimethylaminohydrolase 2	DDAH2	2	8.86	56.8	107000	TVVAGSSEAAQKAVR	737.404
146	146.1	1	1	8.73	1.3	46300	187032	PIG	P01025	Complement C3	C3	3	8.73	63.3	46300	ILLQGTPVAQMVEDAIDGDRLK	794.759
147	147.1	1	1	8.3	1	72200	229881	PIG	A0A286ZXD9	Microtubule-associated protein	MAP4	4	8.3	59.6	72200	ASPSKPASPSKPASAPAIRPGSK	548.062
148	148.1	2	1	8.29	5	392000	51408.9	PIG	F1SMC0	Adenylyl cyclase-associated protein	CAP1	4	8.29	59.3	261000	AVGRLEAVSHASDTHcGYGDSAAK	615.54
148	148.1	2	1	8.29	5	392000	51408.9	PIG	F1SMC0	Adenylyl cyclase-associated protein	CAP1	3	8.23	68.6	131000	AVGRLEAVSHASDTHcGYGDSAAK	820.38
149	149.1	1	1	7.38	0.5	223000	124643	PIG	A0A287ASL1	RAD51 associated protein 2	RAD51AP2	2	7.38	81.4	223000	LPLVPR	347.734

## Sheet: Sow_early_luteal-pool2
Group	Subgroup	Spectra	Peptides	score	Cover	Intensity	protein_mw	species	accession_number	entry_name	gene symbol	z	score	SPI	Intensity	sequence	m/z
1	1.1	32	19	265.35	30.5	2140000	68170.1	PIG	P08835	Serum albumin	ALB	4	22.44	91.3	118000	DELPADLNPLEHDFVEDKEVcK	653.809
1	1.1	32	19	265.35	30.5	2140000	68170.1	PIG	P08835	Serum albumin	ALB	2	20.13	91.7	13400	VPQVSTPTLVEVAR	748.426
1	1.1	32	19	265.35	30.5	2140000	68170.1	PIG	P08835	Serum albumin	ALB	3	19.47	92.5	142000	RDELPADLNPLEHDFVEDK	751.366
1	1.1	32	19	265.35	30.5	2140000	68170.1	PIG	P08835	Serum albumin	ALB	5	18.65	90	320000	RDELPADLNPLEHDFVEDKEVcK	554.47
1	1.1	32	19	265.35	30.5	2140000	68170.1	PIG	P08835	Serum albumin	ALB	3	18.47	94.6	78100	DELPADLNPLEHDFVEDKEVcK	871.414
1	1.1	32	19	265.35	30.5	2140000	68170.1	PIG	P08835	Serum albumin	ALB	4	18.04	85.6	62000	RDELPADLNPLEHDFVEDK	563.778
1	1.1	32	19	265.35	30.5	2140000	68170.1	PIG	P08835	Serum albumin	ALB	3	17.99	81.7	12300	KVPQVSTPTLVEVAR	541.992
1	1.1	32	19	265.35	30.5	2140000	68170.1	PIG	P08835	Serum albumin	ALB	2	16.99	80.5	14300	TVLGNFAAFVQK	647.861
1	1.1	32	19	265.35	30.5	2140000	68170.1	PIG	P08835	Serum albumin	ALB	3	16.54	83.1	52100	DELPADLNPLEHDFVEDK	699.333
1	1.1	32	19	265.35	30.5	2140000	68170.1	PIG	P08835	Serum albumin	ALB	3	16.47	84.2	6680	GLVLIAFSQHLQQcPYEEHVK	832.766
1	1.1	32	19	265.35	30.5	2140000	68170.1	PIG	P08835	Serum albumin	ALB	4	16.21	76.9	18500	GLVLIAFSQHLQQcPYEEHVK	624.824
1	1.1	32	19	265.35	30.5	2140000	68170.1	PIG	P08835	Serum albumin	ALB	4	16.16	85.1	398000	RDELPADLNPLEHDFVEDKEVcK	692.839
1	1.1	32	19	265.35	30.5	2140000	68170.1	PIG	P08835	Serum albumin	ALB	3	16.04	74.4	214000	RDELPADLNPLEHDFVEDKEVcK	923.446
1	1.1	32	19	265.35	30.5	2140000	68170.1	PIG	P08835	Serum albumin	ALB	2	14.21	67.1	7770	EDPPAcYATVFDK	756.842
1	1.1	32	19	265.35	30.5	2140000	68170.1	PIG	P08835	Serum albumin	ALB	3	13.73	80.7	4080	VPQVSTPTLVEVAR	499.288
1	1.1	32	19	265.35	30.5	2140000	68170.1	PIG	P08835	Serum albumin	ALB	2	12.93	85.4	6060	FVIEIR	388.739
1	1.1	32	19	265.35	30.5	2140000	68170.1	PIG	P08835	Serum albumin	ALB	2	12.55	64.3	6230	QTALVELLK	507.814
1	1.1	32	19	265.35	30.5	2140000	68170.1	PIG	P08835	Serum albumin	ALB	2	12.33	78.8	5930	LGLVGSR	351.217
1	1.1	32	19	265.35	30.5	2140000	68170.1	PIG	P08835	Serum albumin	ALB	2	11.7	64.7	11300	DELPADLNPLEHDFVEDKEVcK	1306.62
1	1.1	32	19	265.35	30.5	2140000	68170.1	PIG	P08835	Serum albumin	ALB	2	11.58	79.6	4980	EVTEFAK	412.211
1	1.1	32	19	265.35	30.5	2140000	68170.1	PIG	P08835	Serum albumin	ALB	2	11.38	63	18500	DELPADLNPLEHDFVEDK	1048.5
1	1.1	32	19	265.35	30.5	2140000	68170.1	PIG	P08835	Serum albumin	ALB	3	11.3	79.7	142000	RDELPADLNPLEHDFVEDK	751.369
1	1.1	32	19	265.35	30.5	2140000	68170.1	PIG	P08835	Serum albumin	ALB	3	10.23	60.9	20100	IYEATLEDccAKEDPPAcYATVFDK	989.435
1	1.1	32	19	265.35	30.5	2140000	68170.1	PIG	P08835	Serum albumin	ALB	2	10.2	66.5	91600	NDNPDIPK	456.728
1	1.1	32	19	265.35	30.5	2140000	68170.1	PIG	P08835	Serum albumin	ALB	4	9.9	66.2	9860	EccHGDLLEcADDRADLAK	562.739
1	1.1	32	19	265.35	30.5	2140000	68170.1	PIG	P08835	Serum albumin	ALB	4	7.67	51.2	8760	LKPDPVALcADFQEDEQKFWGK	656.08
1	1.1	32	19	265.35	30.5	2140000	68170.1	PIG	P08835	Serum albumin	ALB	2	7.65	50	5930	ADFTEISK	455.73
1	1.1	32	19	265.35	30.5	2140000	68170.1	PIG	P08835	Serum albumin	ALB	3	7.42	63.7	9670	LKPDPVALcADFQEDEQK	701.673
1	1.1	32	19	265.35	30.5	2140000	68170.1	PIG	P08835	Serum albumin	ALB	2	7.17	55	91600	NDNPDIPK	456.726
1	1.1	32	19	265.35	30.5	2140000	68170.1	PIG	P08835	Serum albumin	ALB	2	6.53	48	22200	RDELPADLNPLEHDFVEDKEVcK	1384.66
1	1.1	32	19	265.35	30.5	2140000	68170.1	PIG	P08835	Serum albumin	ALB	3	5.36	53.3	214000	RDELPADLNPLEHDFVEDKEVcK	923.447
1	1.1	32	19	265.35	30.5	2140000	68170.1	PIG	P08835	Serum albumin	ALB	3	5.23	46	12300	KVPQVSTPTLVEVAR	541.989
1	1.2	31	18	266.08	29.7	2150000	70054.1	PIG	P08835	Serum albumin	ALB	3	25.17	96.5	36400	TYEATLEDccAKDDPPAcYATVFDK	980.743
1	1.2	31	18	266.08	29.7	2150000	70054.1	PIG	P08835	Serum albumin	ALB	4	22.44	91.3	118000	DELPADLNPLEHDFVEDKEVcK	653.809
1	1.2	31	18	266.08	29.7	2150000	70054.1	PIG	P08835	Serum albumin	ALB	2	20.13	91.7	13400	VPQVSTPTLVEVAR	748.426
1	1.2	31	18	266.08	29.7	2150000	70054.1	PIG	P08835	Serum albumin	ALB	3	19.47	92.5	142000	RDELPADLNPLEHDFVEDK	751.366
1	1.2	31	18	266.08	29.7	2150000	70054.1	PIG	P08835	Serum albumin	ALB	5	18.65	90	320000	RDELPADLNPLEHDFVEDKEVcK	554.47
1	1.2	31	18	266.08	29.7	2150000	70054.1	PIG	P08835	Serum albumin	ALB	3	18.47	94.6	78100	DELPADLNPLEHDFVEDKEVcK	871.414
1	1.2	31	18	266.08	29.7	2150000	70054.1	PIG	P08835	Serum albumin	ALB	4	18.04	85.6	62000	RDELPADLNPLEHDFVEDK	563.778
1	1.2	31	18	266.08	29.7	2150000	70054.1	PIG	P08835	Serum albumin	ALB	3	17.99	81.7	12300	KVPQVSTPTLVEVAR	541.992
1	1.2	31	18	266.08	29.7	2150000	70054.1	PIG	P08835	Serum albumin	ALB	2	16.99	80.5	14300	TVLGNFAAFVQK	647.861
1	1.2	31	18	266.08	29.7	2150000	70054.1	PIG	P08835	Serum albumin	ALB	3	16.54	83.1	52100	DELPADLNPLEHDFVEDK	699.333
1	1.2	31	18	266.08	29.7	2150000	70054.1	PIG	P08835	Serum albumin	ALB	3	16.47	84.2	6680	GLVLIAFSQHLQQcPYEEHVK	832.766
1	1.2	31	18	266.08	29.7	2150000	70054.1	PIG	P08835	Serum albumin	ALB	4	16.21	76.9	18500	GLVLIAFSQHLQQcPYEEHVK	624.824
1	1.2	31	18	266.08	29.7	2150000	70054.1	PIG	P08835	Serum albumin	ALB	4	16.16	85.1	398000	RDELPADLNPLEHDFVEDKEVcK	692.839
1	1.2	31	18	266.08	29.7	2150000	70054.1	PIG	P08835	Serum albumin	ALB	3	16.04	74.4	214000	RDELPADLNPLEHDFVEDKEVcK	923.446
1	1.2	31	18	266.08	29.7	2150000	70054.1	PIG	P08835	Serum albumin	ALB	3	13.73	80.7	4080	VPQVSTPTLVEVAR	499.288
1	1.2	31	18	266.08	29.7	2150000	70054.1	PIG	P08835	Serum albumin	ALB	2	12.93	85.4	6060	FVIEIR	388.739
1	1.2	31	18	266.08	29.7	2150000	70054.1	PIG	P08835	Serum albumin	ALB	2	12.55	64.3	6230	QTALVELLK	507.814
1	1.2	31	18	266.08	29.7	2150000	70054.1	PIG	P08835	Serum albumin	ALB	2	12.33	78.8	5930	LGLVGSR	351.217
1	1.2	31	18	266.08	29.7	2150000	70054.1	PIG	P08835	Serum albumin	ALB	2	11.7	64.7	11300	DELPADLNPLEHDFVEDKEVcK	1306.62
1	1.2	31	18	266.08	29.7	2150000	70054.1	PIG	P08835	Serum albumin	ALB	2	11.58	79.6	4980	EVTEFAK	412.211
1	1.2	31	18	266.08	29.7	2150000	70054.1	PIG	P08835	Serum albumin	ALB	2	11.38	63	18500	DELPADLNPLEHDFVEDK	1048.5
1	1.2	31	18	266.08	29.7	2150000	70054.1	PIG	P08835	Serum albumin	ALB	3	11.3	79.7	142000	RDELPADLNPLEHDFVEDK	751.369
1	1.2	31	18	266.08	29.7	2150000	70054.1	PIG	P08835	Serum albumin	ALB	2	10.2	66.5	91600	NDNPDIPK	456.728
1	1.2	31	18	266.08	29.7	2150000	70054.1	PIG	P08835	Serum albumin	ALB	4	9.9	66.2	9860	EccHGDLLEcADDRADLAK	562.739
1	1.2	31	18	266.08	29.7	2150000	70054.1	PIG	P08835	Serum albumin	ALB	4	7.67	51.2	8760	LKPDPVALcADFQEDEQKFWGK	656.08
1	1.2	31	18	266.08	29.7	2150000	70054.1	PIG	P08835	Serum albumin	ALB	2	7.65	50	5930	ADFTEISK	455.73
1	1.2	31	18	266.08	29.7	2150000	70054.1	PIG	P08835	Serum albumin	ALB	3	7.42	63.7	9670	LKPDPVALcADFQEDEQK	701.673
1	1.2	31	18	266.08	29.7	2150000	70054.1	PIG	P08835	Serum albumin	ALB	2	7.17	55	91600	NDNPDIPK	456.726
1	1.2	31	18	266.08	29.7	2150000	70054.1	PIG	P08835	Serum albumin	ALB	2	6.53	48	22200	RDELPADLNPLEHDFVEDKEVcK	1384.66
1	1.2	31	18	266.08	29.7	2150000	70054.1	PIG	P08835	Serum albumin	ALB	3	5.36	53.3	214000	RDELPADLNPLEHDFVEDKEVcK	923.447
1	1.2	31	18	266.08	29.7	2150000	70054.1	PIG	P08835	Serum albumin	ALB	3	5.23	46	12300	KVPQVSTPTLVEVAR	541.989
2	2.1	6	5	73.53	9.1	128000	90638.6	PIG	O02705	Heat shock protein HSP 90-alpha	HSPAA1	2	17.73	75.3	6800	NPDDITNEEYGEFYK	917.386
2	2.1	6	5	73.53	9.1	128000	90638.6	PIG	O02705	Heat shock protein HSP 90-alpha	HSPAA1	2	17.71	88.8	8470	EGLELPEDEEEK	708.826
2	2.1	6	5	73.53	9.1	128000	90638.6	PIG	O02705	Heat shock protein HSP 90-alpha	HSPAA1	3	15.14	89.7	55200	LGLGIDEDDPTADDSSAAVTEEMPPLEGDDDTSR	1178.52
2	2.1	6	5	73.53	9.1	128000	90638.6	PIG	O02705	Heat shock protein HSP 90-alpha	HSPAA1	3	12.23	65.9	20700	EGLELPEDEEEKKKQEEK	729.695
2	2.1	6	5	73.53	9.1	128000	90638.6	PIG	O02705	Heat shock protein HSP 90-alpha	HSPAA1	4	11.75	69.3	24300	EGLELPEDEEEKKKQEEK	547.522
2	2.1	6	5	73.53	9.1	128000	90638.6	PIG	O02705	Heat shock protein HSP 90-alpha	HSPAA1	3	10.72	64.8	12700	LGLGIDEDDPTADDSSAAVTEEMPPLEGDDDTSRMEEVD	1379.59
2	2.2	2	2	32.88	6.1	35200	85479.4	PIG	A0A480E6P0	Heat shock protein HSP 90-beta isoform a	HSPAB1	2	17.71	88.8	8470	EGLELPEDEEEK	708.826
2	2.2	2	2	32.88	6.1	35200	85479.4	PIG	A0A480E6P0	Heat shock protein HSP 90-beta isoform a	HSPAB1	3	15.17	87.6	26800	LGLGIDEDEVTAEEPSAAVPDEIPPLEGDEDASR	1179.21
3	3.1	7	4	57.03	12.8	113000	51810.8	PIG	A0A480JKP0	IgG heavy chain	IGHG	4	24.38	95.2	26800	TKPPcPIcPAcEGPGPSAFIFPPKPK	713.36
3	3.1	7	4	57.03	12.8	113000	51810.8	PIG	A0A480JKP0	IgG heavy chain	IGHG	4	19.34	86.9	26800	TKPPcPIcPAcEGPGPSAFIFPPKPK	713.353
3	3.1	7	4	57.03	12.8	113000	51810.8	PIG	A0A480JKP0	IgG heavy chain	IGHG	4	11.63	67.5	11600	VVSVLPIQHQDWLNGKEFK	560.057
3	3.1	7	4	57.03	12.8	113000	51810.8	PIG	A0A480JKP0	IgG heavy chain	IGHG	2	11.39	71.4	6670	EPQVYTLPPPTEELSR	928.471
3	3.1	7	4	57.03	12.8	113000	51810.8	PIG	A0A480JKP0	IgG heavy chain	IGHG	3	10.91	57	24700	TKPPcPIcPAcEGPGPSAFIFPPKPK	950.809
3	3.1	7	4	57.03	12.8	113000	51810.8	PIG	A0A480JKP0	IgG heavy chain	IGHG	3	9.74	68.7	7240	VVSVLPIQHQDWLNGKEFK	746.412
3	3.1	7	4	57.03	12.8	113000	51810.8	PIG	A0A480JKP0	IgG heavy chain	IGHG	3	9.63	75.2	8700	VVSVLPIQHQDWLNGK	611.67
3	3.2	5	4	49.22	14.8	41900	45013.2	PIG	A0A480JXW6	IgG heavy chain	IGHG	4	16.57	77.5	7640	TKPPcPIcPAcESPGPSVFIFPPKPK	727.86
3	3.2	5	4	49.22	14.8	41900	45013.2	PIG	A0A480JXW6	IgG heavy chain	IGHG	4	11.63	67.5	11600	VVSVLPIQHQDWLNGKEFK	560.057
3	3.2	5	4	49.22	14.8	41900	45013.2	PIG	A0A480JXW6	IgG heavy chain	IGHG	2	11.39	71.4	6670	EPQVYTLPPPTEELSR	928.471
3	3.2	5	4	49.22	14.8	41900	45013.2	PIG	A0A480JXW6	IgG heavy chain	IGHG	3	9.74	68.7	7240	VVSVLPIQHQDWLNGKEFK	746.412
3	3.2	5	4	49.22	14.8	41900	45013.2	PIG	A0A480JXW6	IgG heavy chain	IGHG	3	9.63	75.2	8700	VVSVLPIQHQDWLNGK	611.67
4	4.1	3	3	41.91	15.6	29300	35037.3	PIG	A0A287AQS1	L-lactate dehydrogenase B chain	LDHB	2	19.2	93.1	6530	LIAPVAEEETTIPNNK	869.968
4	4.1	3	3	41.91	15.6	29300	35037.3	PIG	A0A287AQS1	L-lactate dehydrogenase B chain	LDHB	2	11.79	62.5	6050	SLTDELALVDVLEDK	830.439
4	4.1	3	3	41.91	15.6	29300	35037.3	PIG	A0A287AQS1	L-lactate dehydrogenase B chain	LDHB	5	10.92	68.5	16700	SLTDELALVDVLEDKLKGEMMDLQHGSLFLQTPK	763.592
5	5.1	3	2	40.83	7.6	111000	89320.3	PIG	P03974	Transitional endoplasmic reticulum ATPase	VCP	3	23.43	88.7	16400	LADDVDLEQVANETHGHVGADLAALcSEAALQAIR	1224.93
5	5.1	3	2	40.83	7.6	111000	89320.3	PIG	P03974	Transitional endoplasmic reticulum ATPase	VCP	4	20.4	89.1	74900	LADDVDLEQVANETHGHVGADLAALcSEAALQAIR	918.955
5	5.1	3	2	40.83	7.6	111000	89320.3	PIG	P03974	Transitional endoplasmic reticulum ATPase	VCP	4	17.4	77.5	19400	VVETDPSPYcIVAPDTVIHcEGEPIKR	771.13
6	6.1	5	2	40.16	9.4	394000	45397.4	PIG	Q9GMA7	Alpha-1-antichymotrypsin 1	SERPINA3-1	5	23.36	88.8	125000	SFENFIVRFDSPFLFATVLRDTQSIIFLGKVVNPHPA	845.254
6	6.1	5	2	40.16	9.4	394000	45397.4	PIG	Q9GMA7	Alpha-1-antichymotrypsin 1	SERPINA3-1	6	16.8	83.6	20800	KSFENFIVRFDSPFLFATVLRDTQSIIFLGKVVNPHPA	725.888
6	6.1	5	2	40.16	9.4	394000	45397.4	PIG	Q9GMA7	Alpha-1-antichymotrypsin 1	SERPINA3-1	4	10.07	71.4	62100	SFENFIVRFDSPFLFATVLRDTQSIIFLGKVVNPHPA	1056.31
6	6.1	5	2	40.16	9.4	394000	45397.4	PIG	Q9GMA7	Alpha-1-antichymotrypsin 1	SERPINA3-1	4	9.72	70.3	62100	SFENFIVRFDSPFLFATVLRDTQSIIFLGKVVNPHPA	1056.31
6	6.1	5	2	40.16	9.4	394000	45397.4	PIG	Q9GMA7	Alpha-1-antichymotrypsin 1	SERPINA3-1	5	8.26	57.3	125000	SFENFIVRFDSPFLFATVLRDTQSIIFLGKVVNPHPA	845.26
7	7.1	2	2	37.65	10.4	33500	46988.5	PIG	A0A287BRG6	Retinal dehydrogenase 1	ALDH1A1	4	19.96	79.4	22900	IGPALScGNTVVVKPAEQTPLTALHVASLIK	796.952
7	7.1	2	2	37.65	10.4	33500	46988.5	PIG	A0A287BRG6	Retinal dehydrogenase 1	ALDH1A1	3	17.69	78.5	10600	LcEVEEGDKEDVDK	555.58
8	8.1	2	2	36.26	6	16100	56063.3	PIG	A0A286ZZ91	Oviduct-specific glycoprotein	OVGP1	2	26.32	92.3	9560	NELGAEAVGPASPGK	698.855
8	8.1	2	2	36.26	6	16100	56063.3	PIG	A0A286ZZ91	Oviduct-specific glycoprotein	OVGP1	3	9.94	58	6570	LLLSAAVSADPHVIQK	554.654
9	9.1	6	2	35.06	33.9	69400	11060.1	PIG	P01846	Ig lambda chain C region		3	18.27	75.9	7550	AGGTTVTQGVETTKPSK	554.631
9	9.1	6	2	35.06	33.9	69400	11060.1	PIG	P01846	Ig lambda chain C region		2	16.79	87.2	25800	AAPTVNLFPPSSEELGTNK	986.501
9	9.1	6	2	35.06	33.9	69400	11060.1	PIG	P01846	Ig lambda chain C region		2	14.34	81.3	23500	AAPTVNLFPPSSEELGTNK	986.506
9	9.1	6	2	35.06	33.9	69400	11060.1	PIG	P01846	Ig lambda chain C region		3	12.99	74	2160	AAPTVNLFPPSSEELGTNK	658.005
9	9.1	6	2	35.06	33.9	69400	11060.1	PIG	P01846	Ig lambda chain C region		3	11.85	67.9	2160	AAPTVNLFPPSSEELGTNK	658.009
9	9.1	6	2	35.06	33.9	69400	11060.1	PIG	P01846	Ig lambda chain C region		2	7.65	60	8220	AGGTTVTQGVETTKPSK	831.435
10	10.1	2	2	34.82	17.6	30600	13810.5	PIG	P01846	Ig lambda chain C region		3	18.3	89.8	15900	WKVDGVVQSSGILDSVTEQDSK	793.068
10	10.1	2	2	34.82	17.6	30600	13810.5	PIG	P01846	Ig lambda chain C region		2	16.52	79.3	14700	VDGVVQSSGILDSVTEQDSK	1032.01
11	11.1	4	2	31.76	6.8	53900	79583.7	PIG	A8U4R4	Transketolase	TKT	3	19	85.9	10000	ILATPPQEDAPSVDITNIR	684.029
11	11.1	4	2	31.76	6.8	53900	79583.7	PIG	A8U4R4	Transketolase	TKT	2	17.52	82.9	14600	ILATPPQEDAPSVDITNIR	1025.54
11	11.1	4	2	31.76	6.8	53900	79583.7	PIG	A8U4R4	Transketolase	TKT	3	12.76	82.5	17500	ILTVEDHYYEGGLGEAVAAAVVGEPDVTVTR	1077.55
11	11.1	4	2	31.76	6.8	53900	79583.7	PIG	A8U4R4	Transketolase	TKT	4	12.75	82.8	11700	ILTVEDHYYEGGLGEAVAAAVVGEPDVTVTR	808.418
12	12.1	2	2	30.62	7.9	15300	78804.9	PIG	A0A288CFV5	Serotransferrin	TF	3	16.41	82.3	8780	SVDGQEDSIWELLNQAQEHFGR	853.409
12	12.1	2	2	30.62	7.9	15300	78804.9	PIG	A0A288CFV5	Serotransferrin	TF	4	14.21	66.9	6530	DKEADAVTLDAGLVFEAGLAPYNLKPVVAEFYGQK	935.482
13	13.1	2	2	29.11	5.6	21400	80781.2	PIG	A0A286ZIC1	Gelsolin	P09571	4	18.56	82.5	19300	AHVHVSEEDAEPAGMLQVLGPKPTLPEGTEDTVK	896.199
13	13.1	2	2	29.11	5.6	21400	80781.2	PIG	A0A286ZIC1	Gelsolin	P09571	6	10.55	53.4	2080	AHVHVSEEDAEPAGMLQVLGPKPTLPEGTEDTVKEDAANRK	728.536
14	14.1	2	2	27.25	9.3	27200	60653	PIG	A0A287AMZ2	T-complex protein 1 subunit gamma	CCT3	4	20.34	86.7	16700	ILQMEEEYIQQLcEDIIHLKPDVVITEK	857.444
14	14.1	2	2	27.25	9.3	27200	60653	PIG	A0A287AMZ2	T-complex protein 1 subunit gamma	CCT3	4	6.91	54.2	10500	IVSRPEELREEDIGTGAGLLEIK	631.846
15	15.1	4	1	25.95	40.7	101000	7858.6	PIG	A0A480WW75	Adipogenesis regulatory factor	ADIRF	3	25.95	95	55200	qQVEGAAQEAVTAAGAAAQQVVDQATEAGQK	1003.49
15	15.1	4	1	25.95	40.7	101000	7858.6	PIG	A0A480WW75	Adipogenesis regulatory factor	ADIRF	3	19.2	87.2	25500	QQVEGAAQEAVTAAGAAAQQVVDQATEAGQK	1009.17
15	15.1	4	1	25.95	40.7	101000	7858.6	PIG	A0A480WW75	Adipogenesis regulatory factor	ADIRF	4	15.33	82.9	8290	QQVEGAAQEAVTAAGAAAQQVVDQATEAGQK	757.128
15	15.1	4	1	25.95	40.7	101000	7858.6	PIG	A0A480WW75	Adipogenesis regulatory factor	ADIRF	2	7.83	55.5	12100	qQVEGAAQEAVTAAGAAAQQVVDQATEAGQK	1504.73
16	16.1	5	2	25.39	9.2	141000	55436.1	PIG	A0A287A333	Alpha-1B-glycoprotein	A1BG	4	18.89	83.5	38900	THAAGAPSEPSATVTIEELARPPPPTLTIK	763.916
16	16.1	5	2	25.39	9.2	141000	55436.1	PIG	A0A287A333	Alpha-1B-glycoprotein	A1BG	3	15.14	72.7	28400	THAAGAPSEPSATVTIEELARPPPPTLTIK	1018.22
16	16.1	5	2	25.39	9.2	141000	55436.1	PIG	A0A287A333	Alpha-1B-glycoprotein	A1BG	4	10.16	61.1	38900	THAAGAPSEPSATVTIEELARPPPPTLTIK	763.91
16	16.1	5	2	25.39	9.2	141000	55436.1	PIG	A0A287A333	Alpha-1B-glycoprotein	A1BG	3	9.12	61.1	28100	THAAGAPSEPSATVTIEELARPPPPTLTIK	1018.23
16	16.1	5	2	25.39	9.2	141000	55436.1	PIG	A0A287A333	Alpha-1B-glycoprotein	A1BG	2	6.5	53	6250	EGDDQFLEVVEAPEDTK	960.931
17	17.1	4	1	25.2	40.7	93400	7888.6	PIG	A0A480VXM1	Adipogenesis regulatory factor	ADIRF	3	25.2	97.3	43000	qQVEGAAQEAVTAAGAAAQQVVDQTTEAGQK	1013.48
17	17.1	4	1	25.2	40.7	93400	7888.6	PIG	A0A480VXM1	Adipogenesis regulatory factor	ADIRF	3	14.59	81.4	28400	QQVEGAAQEAVTAAGAAAQQVVDQTTEAGQK	1019.17
17	17.1	4	1	25.2	40.7	93400	7888.6	PIG	A0A480VXM1	Adipogenesis regulatory factor	ADIRF	2	14.17	82.5	12000	qQVEGAAQEAVTAAGAAAQQVVDQTTEAGQK	1519.73
17	17.1	4	1	25.2	40.7	93400	7888.6	PIG	A0A480VXM1	Adipogenesis regulatory factor	ADIRF	4	7.08	53.7	10000	QQVEGAAQEAVTAAGAAAQQVVDQTTEAGQK	764.634
18	18.1	2	2	23.53	7.9	7420	49998.8	PIG	A0A480P839	Peptidylprolyl isomerase	FKBP4	2	12.43	64.2	3670	TAENGAQSAPLPLEGVDISPK	1047.55
18	18.1	2	2	23.53	7.9	7420	49998.8	PIG	A0A480P839	Peptidylprolyl isomerase	FKBP4	2	11.1	72.3	3760	GEDLTEEEDGGIIR	766.858
19	19.1	1	1	22.2	6.2	22800	36133.4	PIG	A0A287A531	Annexin	ANXA5	2	22.2	88.3	22800	IDEAQVEQDAQALFQAGELK	1102.05
20	20.1	2	1	21.53	7.7	15300	27744.6	PIG	A0A480PLY3	14_3_3 protein zeta/deltan	YWHAZ	2	21.53	88.5	8930	TAFDEAIAELDTLSEESYK	1066.5
20	20.1	2	1	21.53	7.7	15300	27744.6	PIG	A0A480PLY3	14_3_3 protein zeta/deltan	YWHAZ	3	11.2	69	6330	TAFDEAIAELDTLSEESYK	711.344
21	21.1	2	1	21.33	2	16600	86297.5	PIG	A7U5U2	Ubiquitin B	UBB	2	21.33	94.4	6670	TITLEVEPSDTIENVK	894.466
21	21.1	2	1	21.33	2	16600	86297.5	PIG	A7U5U2	Ubiquitin B	UBB	3	7.66	56.9	3280	TITLEVEPSDTIENVK	596.649
22	22.1	3	1	20.97	9	104000	34351.6	PIG	A0A286ZRV2	Triosephosphate isomerase	TPI	3	20.97	91.9	69400	ELASQPDVDGFLVGGASLKPEFVDIINAK	1010.53
22	22.1	3	1	20.97	9	104000	34351.6	PIG	A0A286ZRV2	Triosephosphate isomerase	TPI	4	19.04	77.2	24000	ELASQPDVDGFLVGGASLKPEFVDIINAK	758.152
22	22.1	3	1	20.97	9	104000	34351.6	PIG	A0A286ZRV2	Triosephosphate isomerase	TPI	2	5.55	36.4	10700	ELASQPDVDGFLVGGASLKPEFVDIINAK	1515.3
23	23.1	2	1	19.99	2.6	18500	116706	PIG	P26234	Vinculin	VCL	4	19.99	91.5	15500	TIESILEPVAQQISHLVIMHEEGEVDGK	776.156
23	23.1	2	1	19.99	2.6	18500	116706	PIG	P26234	Vinculin	VCL	3	8.95	50	3040	TIESILEPVAQQISHLVIMHEEGEVDGK	1034.54
24	24.1	1	1	19.72	11.7	22100	39688.5	PIG	A0A0K1TQS4	S-(hydroxymethyl)glutathione dehydrogenase	ADH5	4	19.72	79	22100	IIATAVcHTDAYTLSGADPEGSFPVILGHEGAGIVESVGEGVTK	1107.07
25	25.1	1	1	19.38	2	15400	102301	PIG	P79263	Inter-alpha-trypsin inhibitor heavy chain H4	ITIH4	3	19.38	83.1	15400	VLPEVLSVPDETSHDMDSR	709.335
26	26.1	1	1	19.07	4.3	10700	73672.7	PIG	A0A480E9G2	Sodium-dependent phosphate transport protein 2B isoform b	SLC34A2	4	19.07	87.4	10700	IELQPSHSAMALVEEPPKVEDPWDLPELK	825.164
27	27.1	1	1	18.95	16.8	11700	18518.2	PIG	P10668	Cofilin-1	CFL1	3	18.95	88.4	11700	NIILEEGKEILVGDVGQTVDDPYATFVK	1021.54
28	28.1	2	1	18.89	6.1	52500	49063.7	PIG	A0A287A27	Tubulin beta chain	TUBB4B	4	18.89	75.3	39000	FWEVISDEHGIDPTGTYHGDSDLQLER	779.863
28	28.1	2	1	18.89	6.1	52500	49063.7	PIG	A0A287A27	Tubulin beta chain	TUBB4B	3	12.42	66.6	13500	FWEVISDEHGIDPTGTYHGDSDLQLER	1039.47
29	29.1	2	2	18.44	2.4	18300	209859	PIG	A0A480IS92	Myosin-9	MYH9	2	10.27	60.9	5870	TQLEELEDELQATEDAK	981.455
29	29.1	2	2	18.44	2.4	18300	209859	PIG	A0A480IS92	Myosin-9	MYH9	3	8.17	62.4	12500	DLGEELEALKTELEDTLDSTAAQQELR	1006.5
30	30.1	1	1	18.33	4.4	6310	48031.1	PIG	A0A0B8RT95	Ribosomal protein L4	RPL4	3	18.33	88	6310	IEEVPELPLVVEDKVESYK	739.063
31	31.1	2	2	18.33	24.7	35000	26503.7	PIG	A0A480QAB7	Alpha-2-HS-glycoprotein isoform 2 preproprotein	AHSG	5	9.75	65.8	26500	AQLVPLSASVSVEFAVSVTDCVAKEVIDPTKCNLLVEK	801.234
31	31.1	2	2	18.33	24.7	35000	26503.7	PIG	A0A480QAB7	Alpha-2-HS-glycoprotein isoform 2 preproprotein	AHSG	3	8.58	59.4	8540	EPAcDDVETEQAALAAVDYINK	808.04
32	32.1	1	1	18.32	2.4	9340	61252.9	PIG	A0A480E0M6	IgM (Fragment)		3	18.32	83.4	9340	VVSVLPIQHKDWLK	554.653
33	33.1	1	1	18.22	5.1	13600	65534.6	PIG	A0A480EFZ1	T-complex protein 1 subunit delta	CCT4	4	18.22	84.8	13600	GIEILTDMSRPVELSDRDTLLNSATTSLNSK	844.933
34	34.1	2	1	18.09	6.1	6150	36082.5	PIG	A0A480KCX0	Ketimine reductase mu-crystallin	CRYM	2	18.09	79.2	3310	ESGDVLLSGAEIFAELGEVVK	1081.57
34	34.1	2	1	18.09	6.1	6150	36082.5	PIG	A0A480KCX0	Ketimine reductase mu-crystallin	CRYM	3	10.83	66.4	2840	ESGDVLLSGAEIFAELGEVVK	721.39
35	35.1	2	1	18.04	16.2	19700	22323.2	PIG	A0A480ENW5	Thiosulfate:glutathione sulfurtransferase isoform 1	TSTD1	3	18.04	88.3	9180	SREEAAAGTIPGALNIPVSELESALQMEPAAFK	1133.24
35	35.1	2	1	18.04	16.2	19700	22323.2	PIG	A0A480ENW5	Thiosulfate:glutathione sulfurtransferase isoform 1	TSTD1	4	8.7	66.4	10500	SREEAAAGTIPGALNIPVSELESALQMEPAAFK	850.184
36	36.1	1	1	17.81	16.3	22200	16224.5	PIG	Q0R678	Maillard deglycase	PARK7	3	17.81	83.6	22200	GPYDVVVLPGGNLGAQNLSESAAVK	819.098
37	37.1	1	1	17.63	5.9	3920	54846.9	PIG	A0A287AH70	Tetratricopeptide repeat protein 38	TTC38	3	17.63	78.2	3920	DPQTTQELLTTLQDASESPGENcQHLLAR	1084.87
38	38.1	3	1	16.88	9.8	138000	25049.2	PIG	A0A286ZND5	Peroxiredoxin-1	PRDX1	3	16.88	82.6	32200	HGEVcPAGWKPGSDTIKPDVQK	802.734
38	38.1	3	1	16.88	9.8	138000	25049.2	PIG	A0A286ZND5	Peroxiredoxin-1	PRDX1	4	13.76	72.3	75200	HGEVcPAGWKPGSDTIKPDVQK	602.304
38	38.1	3	1	16.88	9.8	138000	25049.2	PIG	A0A286ZND5	Peroxiredoxin-1	PRDX1	5	11.83	61.7	30800	HGEVcPAGWKPGSDTIKPDVQK	482.044
39	39.1	3	2	16.82	7.6	68600	42664.6	PIG	Q29594	Creatine kinase B-type	CKB	2	9.7	74.8	52300	LPHLGK	332.71
39	39.1	3	2	16.82	7.6	68600	42664.6	PIG	Q29594	Creatine kinase B-type	CKB	3	7.12	44.3	8890	TDLNPDNLQGGDDLDPNYVLSSR	840.062
39	39.1	3	2	16.82	7.6	68600	42664.6	PIG	Q29594	Creatine kinase B-type	CKB	2	6.37	42.3	7400	TDLNPDNLQGGDDLDPNYVLSSR	1259.58
40	40.1	1	1	16.4	15.1	10500	12594	PIG	A0A480HUM1	Constitutive coactivator of peroxisome proliferator-activated receptor gamma isoform X1		3	16.4	84.2	10500	IEILCPQLSRAQPLEYQ	667.674
41	41.1	2	1	16.05	10	39600	27299.1	PIG	Q863Z0	Proteasome activator complex subunit 2	PSME2	4	16.05	60.7	32600	APLDIPIPDPPPKDDEMETDKQEK	680.335
41	41.1	2	1	16.05	10	39600	27299.1	PIG	Q863Z0	Proteasome activator complex subunit 2	PSME2	3	8.78	68	6980	APLDIPIPDPPPKDDEMETDKQEK	906.78
42	42.1	2	2	15.97	9.2	20900	33688	PIG	P14287	Osteopontin	SPP1	4	8.24	71.4	7220	RSEAQQLDATEEDLTSHVESEETDGTPK	776.363
42	42.1	2	2	15.97	9.2	20900	33688	PIG	P14287	Osteopontin	SPP1	3	7.73	50.7	13700	SEAQQLDATEEDLTSHVESEETDGTPK	982.766
44	44.1	1	1	15.3	2.2	17700	167032	PIG	A0A480ECI9	Alpha-2-macroglobulin isoform a	A2M	4	15.3	76.5	17700	DTVVKPLIVEPEGIEKEETFNTLVcASETGEPK	915.465
45	45.1	1	1	14.85	14.5	8680	13500.7	PIG	L8B0T2	IgG heavy chain	IGHG	3	14.85	86.7	8680	EEKLVESGGGLVQPGGSLR	638.009
46	46.1	2	1	14.75	1.7	30100	195283	PIG	K9IWF9	IQ motif containing GTPase activating protein 1	IQGAP1	4	14.75	70.6	15100	IGGILANELSVDEAALHAAVIAINEAIDHR	774.664
46	46.1	2	1	14.75	1.7	30100	195283	PIG	K9IWF9	IQ motif containing GTPase activating protein 1	IQGAP1	4	10.08	63.4	15100	IGGILANELSVDEAALHAAVIAINEAIDHR	774.664
47	47.1	1	1	14.3	10.6	15100	28789.4	PIG	A0A287AJQ2	Phosphoglycerate mutase	PGAM1	3	14.3	85	15100	HLEGLSEEAIMELNLPTGIPIVYELDK	1008.53
48	48.1	1	1	13.9	3	7000	49159.9	PIG	L8B0T2	IgG heavy chain	IGHG	2	13.9	72.8	7000	VESGGGLVQPGGSLR	706.877
50	50.1	2	1	13.82	4.7	41900	62320.5	PIG	A0A286ZKK0	Dihydropyrimidinase like 2	DPYSL2	4	13.82	78	31400	ILDLGITGPEGHVLSRPEEVEAEAVNR	725.885
50	50.1	2	1	13.82	4.7	41900	62320.5	PIG	A0A286ZKK0	Dihydropyrimidinase like 2	DPYSL2	3	5.64	50.6	10500	ILDLGITGPEGHVLSRPEEVEAEAVNR	967.507
51	51.1	1	1	13.74	4.9	22900	57253.7	PIG	A0A480LF17	Retinal dehydrogenase 2 isoform 1	ALDH1A2	3	13.74	73.9	22900	VIPVYNPATGEQVcEVQEADKADIDK	963.473
53	53.1	1	1	12.9	8	11500	41792.1	PIG	Q6QAQ1	Actin, cytoplasmic 1	ACTB	4	12.9	76.2	11500	TTGIVMDSGDGVTHTVPIYEGYALPHAILR	796.66
54	54.1	1	1	12.77	2.3	3290	34316.4	PIG	A0A4X1UM70	Arp2/3 complex 34 kDa subunit	ARPC2	2	12.77	73.5	3290	EPPLELK	413.246
55	55.1	1	1	12.63	2.4	269000	47579.2	PIG	A0A286ZVT1	ZZ-type zinc finger containing protein 3	ZZZ3	2	12.63	83	269000	YPPEEVESRR	631.31
56	56.1	1	1	12.1	3.7	4920	31484.7	PIG	A0A480GK74	Hemopexin	HPX	2	12.1	71.9	4920	VDPDLVPLDEK	620.338
60	60.1	1	1	11.55	0.7	40900	85333.8	PIG	A0A287B8A0	Transmembrane protein 88B	TMEM88B	2	11.55	81.7	40900	LPPPTR	340.707
67	67.1	1	1	10.42	5.8	7910	47858.9	PIG	A0A287AI67	DnaJ homolog subfamily A member 4	DNAJ4	3	10.42	65	7910	ILFHGEGDQEPELEPGDVIIVLDQK	930.807
68	68.1	1	1	10.42	9.2	17300	46925.7	PIG	Q9GMA7	Alpha-1-antichymotrypsin 1	SERPINA3-1	5	10.42	71.3	17300	TPEAEIHQGFQHLLQALSQPSNLLQLNVGNAMFVDEHLK	874.251
74	74.1	2	1	9.53	1.7	0	302862	PIG	A0A480EAZ8	Centrosomal protein of 295 kDa isoform X3	CEP295	6	9.53	67.9	4830	LGFEELSQRGADAmLRGQGFIKDDKNETcGVLNIDPHVEEtDSQLCVR	915.282
75	75.1	1	1	9.45	0.9	2430	193119	PIG	A0A480E2C3	Complement C3 preproprotein	C3	2	9.45	71.1	2430	SDLDEEIIPEEDIISR	936.956
76	76.1	2	1	9.27	1.8	0	256362	PIG	A0A286ZIL7	Voltage-dependent T-type calcium channel subunit alpha-1H isoform a	CACNA1H	5	9.27	64.4	139000	SIHSLCTSHYLDLFITFIIGVNVITMSMEHyNQPKSLDEALK	978.462
77	77.1	1	1	9.24	3.7	7800	101358	PIG	A0A287A4U5	Rho-GAP domain-containing protein	ARHGAP30	5	9.24	53.6	7800	LDGTPGERAWGTRASRSSWRNGGSLSFDAAVALAR	735.964
78	78.1	1	1	9.03	6.5	6670	42546.9	PIG	F1SE73	DnaJ homolog subfamily A member 1	DNAJA1	3	9.03	67.9	6670	ITFHGEGDQEPGLEPGDIIIVLDQK	907.463
80	80.1	1	1	8.53	1.2	17900	147456	PIG	A0A286ZQZ0	PDS5 cohesin associated factor A	PDS5A	4	8.53	55	17900	IFAQyLVPHNLEtEER	530.483
81	81.1	1	1	8.53	21.6	12600	21584.2	PIG	A0A480DNY4	60S acidic ribosomal protein P1 isoform 1	RPLP1	4	8.53	46.4	12600	ALANVNIGSLIcNVGAGGPAPAAGAAPAGGPAPATTAAPAEEK	956.503
82	82.1	1	1	8.41	0.8	5930	93740.7	PIG	A0A287A1E0	Tr-type G domain-containing protein	EEF2	2	8.41	47.1	5930	NPADLPK	377.711
83	83.1	1	1	8.23	6.8	15800	36283	PIG	A0A287AAH4	Na(+)/H(+) exchange regulatory cofactor NHE-RF	SLC9A3R1	3	8.23	55.1	15800	VIPSQEHLSGPLPEPFTNGEIQK	839.768
84	84.1	6	1	8.19	10.1	0	56282.3	PIG	A0A4X1SIG5	DNA polymerase epsilon subunit	DNAAF2	4	8.19	47.1	119000	QPLSSNMIEKSVVEAAVQECsQSVDEtmLLMTSHPAPNLFGTARDKAELFR	1446.18
85	85.1	1	1	8.12	2.3	6090	149499	PIG	A0A4X1T4Z5	Angiotensin-converting enzyme	ACE	4	8.12	51.7	6090	yQEGRRALCQAAGHKGPLHKcDIYQSKEAGR	902.674
86	86.1	1	1	7.9	14.7	4170	16837.3	PIG	A0A4X1SUB1	Calmodulin	CALM1	3	7.9	53.6	4170	EADIDGDGQVNYEEFVQMMTAK	830.705
87	87.1	1	1	7.81	6.9	12800	47697	PIG	A0A480MBV5	IgG heavy chain	IGHG	4	7.81	53.5	12800	VGIHQPQTcPIcPGcEVAGPSVFIFPPKPK	830.173
90	90.1	1	1	7.68	11.4	30300	35768.5	PIG	A0A076KRX0	Glyceraldehyde-3-phosphate dehydrogenase	GAPDH	4	7.68	53.8	30300	GILGYTEDQVVScDFNSDTHSSTFDAGAGIALNDHFVK	1022.72
91	91.1	1	1	7.51	17.5	7180	19669.7	PIG	A0A480MBA1	Superoxide dismutase Cu-Zn	SOD1	5	7.51	68.2	7180	GLAEGDHGFHVHQFGDNTQGcTSAGPHFNPESK	707.925
92	92.1	1	1	7.38	20.3	9380	25484.2	PIG	A0A2C9F366	Heat shock protein beta-1	HSPB1	4	7.38	53.7	9380	YTLPPGVDPTQVSSSLSPEGTLSVEAPLPKPATQSAEITIPVTFEAR	1220.4
97	97.1	1	1	7.14	0.6	7440	95316.1	PIG	A0A0B8RSR5	Interleukin enhancer binding factor 3, 90kDa	ILF3	2	7.14	59	7440	VPVPVR	333.719
98	98.1	1	1	6.67	2.7	905	242408	PIG	A0A480T8E4	Progressive Ankylosis Protein Homolog	ANKH	6	6.67	56.9	905	AVSTSNTVTAAHIKKFTFVCMALSLtLCFVMFWTPNVSEKILIDIIGVDFAFAELCVVPLR	1134.26
101	101.1	1	1	6.04	1.2	6710	158639	PIG	A0A287A8A2	Centrosomal protein of 162 kDa	CEP162	3	6.04	50.6	6710	IDSFGVSDFDLQPVSYK	639.637
103	103.1	1	1	6.02	13	11600	18117.4	PIG	A0A480LXP1	Hemoglobin subunit alpha	HBA	4	6.02	38.2	11600	AVGHLDDLPGALSALSDLHAHK	560.043
104	104.1	1	1	5.98	2.5	6270	113705	PIG	A0A4X1VNF2	Desmoglein 4	DSG4	4	5.98	51.6	6270	IAyKIISQEPAGAPMFILNRYTGEVR	755.144
105	105.1	1	1	5.82	1.8	3600	129666	PIG	A0A287AIK6	Tripeptidyl-peptidase 2 isoform 1	TPP2	2	5.82	52.3	3600	IIDIIDTTGSGDVNTATVAEPK	1115.57
110	110.1	1	1	5.19	5.3	37700	78571.2	PIG	A0A286ZZN9	Glutamine--fructose-6-phosphate aminotransferase isomerizing 2	GFPT2	6	5.19	53.7	37700	SIHYPGEAVATRRGSPLLIGVRSKYKLSTEQVPILYR	693.395
