# Supplementary material for: A Comparative View on the Oviductal Environment during the Periconception Period
Source: Biomolecules. 2020 Dec 17;10(12):1690. doi: 10.3390/biom10121690 (PMC7766821; doi:10.3390/biom10121690)
Supplement: Supplementary file 1 [file biomolecules-10-01690-s001.zip › Supplementary_file/Supplementary_table_S2_DEGs_oviduct_cow+mare+sow.xls]

## Sheet: Cow_Maillo_2015
Modified from Table S3 (Maillo et al., 2015)
Gene symbol	Fold Change	Description
SLC26A3	6.22	solute carrier family 26, member 3 (SLC26A3), mRNA. [Source:RefSeq mRNA;Acc:NM_001083676]
STK32A	6.22	serine/threonine kinase 32A [Source:HGNC Symbol;Acc:28317]
KERA	5.88	keratocan (KERA), mRNA. [Source:RefSeq mRNA;Acc:NM_173910]
QRFPR	4.85	pyroglutamylated RFamide peptide receptor (QRFPR), mRNA. [Source:RefSeq mRNA;Acc:NM_001192681]
PRG3	4.43	proteoglycan 3 precursor [Source:RefSeq mRNA;Acc:NM_001098472]
MCTP1	4.22	multiple C2 domains, transmembrane 1 (MCTP1), mRNA. [Source:RefSeq mRNA;Acc:NM_001104987]
MMRN1	4.21	multimerin 1 (MMRN1), mRNA. [Source:RefSeq mRNA;Acc:NM_001102500]
SLC24A4	4.04	solute carrier family 24 (sodium/potassium/calcium exchanger), member 4 [Source:HGNC Symbol;Acc:10978]
USP44	3.93	ubiquitin specific peptidase 44 [Source:HGNC Symbol;Acc:20064]
CHRNA1	3.83	cholinergic receptor, nicotinic, alpha 1 (muscle) (CHRNA1), mRNA. [Source:RefSeq mRNA;Acc:NM_176664]
PIP	3.79	prolactin-induced protein (PIP), mRNA. [Source:RefSeq mRNA;Acc:NM_001080913]
HEXB	3.77	Beta-hexosaminidase [Source:UniProtKB/TrEMBL;Acc:E1B9E8]
PPP1R1C	3.76	protein phosphatase 1, regulatory (inhibitor) subunit 1C [Source:HGNC Symbol;Acc:14940]
TDGF1	3.37	teratocarcinoma-derived growth factor 1 (TDGF1), mRNA. [Source:RefSeq mRNA;Acc:NM_001080358]
PRSS16	3.32	protease, serine, 16 (thymus) (PRSS16), mRNA. [Source:RefSeq mRNA;Acc:NM_001076330]
S100G	3.28	S100 calcium binding protein G (S100G), mRNA. [Source:RefSeq mRNA;Acc:NM_174257]
LOC777593	3.17	uncharacterized LOC777593 (LOC777593), mRNA. [Source:RefSeq mRNA;Acc:NM_001078140]
AGR3	3.14	anterior gradient 3 homolog (Xenopus laevis) (AGR3), mRNA. [Source:RefSeq mRNA;Acc:NM_001191502]
LOC512548	3.07	Uncharacterized protein [Source:UniProtKB/TrEMBL;Acc:E1BAU5]
SGOL2	3.03	shugoshin-like 2 (S. pombe) [Source:HGNC Symbol;Acc:30812]
SMIM10	2.96	small integral membrane protein 10 (SMIM10), mRNA. [Source:RefSeq mRNA;Acc:NM_001163442]
PLA2G4D	2.87	phospholipase A2, group IVD (cytosolic) (PLA2G4D), mRNA. [Source:RefSeq mRNA;Acc:NM_001192704]
SAA3	2.87	Serum amyloid A protein [Source:UniProtKB/TrEMBL;Acc:E1BJF9]
DPP4	2.79	Dipeptidyl peptidase 4 [Source:UniProtKB/TrEMBL;Acc:P81425]
PPFIA2	2.79	protein tyrosine phosphatase, receptor type, f polypeptide (PTPRF), interacting protein (liprin), alpha 2 [Source:HGNC Symbol;Acc:9246]
CD70	2.78	CD70 molecule [Source:HGNC Symbol;Acc:11937]
PNPLA3	2.7	Patatin like phospholipase domain containing 3 [Source:UniProtKB/TrEMBL;Acc:G5E554]
TRIP11	2.69	thyroid hormone receptor interactor 11 [Source:HGNC Symbol;Acc:12305]
GAT	2.68	Glycine N-phenylacetyltransferase [Source:UniProtKB/Swiss-Prot;Acc:O77512]
ZBTB41	2.68	zinc finger and BTB domain containing 41 [Source:HGNC Symbol;Acc:24819]
ATP13A5	2.67	ATPase type 13A5 [Source:HGNC Symbol;Acc:31789]
OSBPL8	2.66	oxysterol binding protein-like 8 [Source:HGNC Symbol;Acc:16396]
C6orf163	2.62	chromosome 9 open reading frame, human C6orf163 (C9H6orf163), mRNA. [Source:RefSeq mRNA;Acc:NM_001079772]
GBP4	2.56	guanylate binding protein 4 (GBP4), mRNA. [Source:RefSeq mRNA;Acc:NM_001102261]
HCLS1	2.56	hematopoietic cell-specific Lyn substrate 1 (HCLS1), mRNA. [Source:RefSeq mRNA;Acc:NM_001035057]
ACSL4	2.55	acyl-CoA synthetase long-chain family member 4 [Source:HGNC Symbol;Acc:3571]
GSTA5	2.52	glutathione S-transferase alpha 5 (GSTA5), mRNA. [Source:RefSeq mRNA;Acc:NM_001099016]
WRN	2.52	Werner syndrome, RecQ helicase-like (WRN), mRNA. [Source:RefSeq mRNA;Acc:NM_001143857]
DBI	2.5	diazepam binding inhibitor (GABA receptor modulator, acyl-CoA binding protein) (DBI), mRNA. [Source:RefSeq mRNA;Acc:NM_001113321]
IDNK	2.5	idnK, gluconokinase homolog (E. coli) [Source:HGNC Symbol;Acc:31367]
SPATA9	2.49	spermatogenesis associated 9 (SPATA9), mRNA. [Source:RefSeq mRNA;Acc:NM_001034736]
ZNF41	2.48	zinc finger protein 41 [Source:HGNC Symbol;Acc:13107]
ANKRD26	2.47	ANK_REP_REGION domain-containing protein [Source:UniProtKB/TrEMBL;Acc:G3X6J9]
CCDC186	2.47	chromosome 10 open reading frame 118 [Source:HGNC Symbol;Acc:24349]
CYP2J2	2.47	Cytochrome P450 2J2 [Source:UniProtKB/TrEMBL;Acc:M0QW09]
BMP5	2.45	bone morphogenetic protein 5 [Source:HGNC Symbol;Acc:1072]
RALYL	2.45	RNA-binding Raly-like protein [Source:RefSeq peptide;Acc:NP_001071400]
GBP5	2.42	guanylate binding protein 5 (GBP5), mRNA. [Source:RefSeq mRNA;Acc:NM_001075746]
RASEF	2.41	RAS and EF-hand domain containing (RASEF), mRNA. [Source:RefSeq mRNA;Acc:NM_001105362]
TRPM3	2.41	transient receptor potential cation channel, subfamily M, member 3 (TRPM3), mRNA. [Source:RefSeq mRNA;Acc:NM_001076236]
HOOK1	2.38	hook microtubule-tethering protein 1 [Source:HGNC Symbol;Acc:19884]
RHOBTB3	2.38	Rho-related BTB domain containing 3 [Source:HGNC Symbol;Acc:18757]
PANK3	2.37	pantothenate kinase 3 (PANK3), mRNA. [Source:RefSeq mRNA;Acc:NM_001075463]
PPIG	2.36	peptidylprolyl isomerase G (cyclophilin G) (PPIG), mRNA. [Source:RefSeq mRNA;Acc:NM_001109807]
FAM131B	2.33	family with sequence similarity 131, member B (FAM131B), mRNA. [Source:RefSeq mRNA;Acc:NM_001078072]
MRPS36	2.33	mitochondrial ribosomal protein S36 (MRPS36), mRNA. [Source:RefSeq mRNA;Acc:NM_001035438]
PTPN7	2.32	protein tyrosine phosphatase, non-receptor type 7 (PTPN7), mRNA. [Source:RefSeq mRNA;Acc:NM_001040576]
ECM2	2.3	extracellular matrix protein 2, female organ and adipocyte specific (ECM2), mRNA. [Source:RefSeq mRNA;Acc:NM_001034597]
LOC100300760	2.3	Uncharacterized protein [Source:UniProtKB/TrEMBL;Acc:G3N084]
ZNF570	2.3	zinc finger protein 570 [Source:HGNC Symbol;Acc:26416]
MFSD2	2.29	major facilitator superfamily domain containing 2A (MFSD2A), mRNA. [Source:RefSeq mRNA;Acc:NM_001101959]
TMTC3	2.29	transmembrane and tetratricopeptide repeat containing 3 [Source:HGNC Symbol;Acc:26899]
SKIL	2.28	SKI-like oncogene [Source:HGNC Symbol;Acc:10897]
FAM111B	2.27	family with sequence similarity 111, member B [Source:HGNC Symbol;Acc:24200]
HMGCS1	2.27	3-hydroxy-3-methylglutaryl-CoA synthase 1 (soluble) [Source:HGNC Symbol;Acc:5007]
TFRC	2.27	transferrin receptor protein 1 [Source:RefSeq peptide;Acc:NP_001193506]
GPR144	2.26	G protein-coupled receptor 144 [Source:HGNC Symbol;Acc:18651]
EEA1	2.25	early endosome antigen 1 [Source:HGNC Symbol;Acc:3185]
CAMK2B	2.24	calcium/calmodulin-dependent protein kinase II beta (CAMK2B), mRNA. [Source:RefSeq mRNA;Acc:NM_001035357]
NIPAL1	2.24	NIPA-like domain containing 1 (NIPAL1), mRNA. [Source:RefSeq mRNA;Acc:NM_001192302]
SEMA3C	2.24	sema domain, immunoglobulin domain (Ig), short basic domain, secreted, (semaphorin) 3C (SEMA3C), mRNA. [Source:RefSeq mRNA;Acc:NM_001101082]
PRKCQ	2.23	protein kinase C, theta [Source:HGNC Symbol;Acc:9410]
HMGN5	2.22	high mobility group nucleosome binding domain 5 [Source:HGNC Symbol;Acc:8013]
SSB	2.22	Sjogren syndrome antigen B (autoantigen La) (SSB), mRNA. [Source:RefSeq mRNA;Acc:NM_176665]
STARD4	2.21	StAR-related lipid transfer (START) domain containing 4 [Source:HGNC Symbol;Acc:18058]
TMF1	2.21	TATA element modulatory factor 1 (TMF1), mRNA. [Source:RefSeq mRNA;Acc:NM_001206260]
WBP5	2.2	WW domain binding protein 5 (WBP5), mRNA. [Source:RefSeq mRNA;Acc:NM_001205995]
FAM241A	2.19	chromosome 6 open reading frame, human C4orf32 (C6H4orf32), mRNA. [Source:RefSeq mRNA;Acc:NM_001076961]
GOLGA4	2.19	golgin A4 [Source:HGNC Symbol;Acc:4427]
ROCK2	2.19	Rho-associated, coiled-coil containing protein kinase 2 (ROCK2), mRNA. [Source:RefSeq mRNA;Acc:NM_174452]
DDHD1	2.17	DDHD domain containing 1 [Source:HGNC Symbol;Acc:19714]
FAM199X	2.17	family with sequence similarity 199, X-linked [Source:HGNC Symbol;Acc:25195]
PLEKHG7	2.17	pleckstrin homology domain containing, family G (with RhoGef domain) member 7 [Source:HGNC Symbol;Acc:33829]
ROCK1	2.17	Rho-associated, coiled-coil containing protein kinase 1 [Source:HGNC Symbol;Acc:10251]
EMCN	2.16	endomucin [Source:HGNC Symbol;Acc:16041]
ESF1	2.15	ESF1, nucleolar pre-rRNA processing protein, homolog (S. cerevisiae) [Source:HGNC Symbol;Acc:15898]
RIF1	2.15	RAP1 interacting factor homolog (yeast) [Source:HGNC Symbol;Acc:23207]
CCAR1	2.13	SAP domain-containing protein [Source:UniProtKB/TrEMBL;Acc:E1BJ81]
LRRCC1	2.13	leucine rich repeat and coiled-coil domain containing 1 (LRRCC1), mRNA. [Source:RefSeq mRNA;Acc:NM_001206791]
FGFR1OP2	2.12	FGFR1 oncogene partner 2 [Source:HGNC Symbol;Acc:23098]
PDE5A	2.11	phosphodiesterase 5A, cGMP-specific (PDE5A), mRNA. [Source:RefSeq mRNA;Acc:NM_174417]
SMC5	2.11	structural maintenance of chromosomes 5 [Source:HGNC Symbol;Acc:20465]
MGAT4C	2.1	mannosyl (alpha-1,3-)-glycoprotein beta-1,4-N-acetylglucosaminyltransferase, isozyme C (putative) (MGAT4C), mRNA. [Source:RefSeq mRNA;Acc:NM_001205696]
SMC4	2.09	structural maintenance of chromosomes 4 (SMC4), mRNA. [Source:RefSeq mRNA;Acc:NM_001105326]
KBTBD6	2.08	kelch repeat and BTB (POZ) domain containing 6 (KBTBD6), mRNA. [Source:RefSeq mRNA;Acc:NM_001205540]
MAP9	2.08	microtubule-associated protein 9 [Source:RefSeq peptide;Acc:NP_001193080]
POLK	2.08	polymerase (DNA directed) kappa (POLK), mRNA. [Source:RefSeq mRNA;Acc:NM_001102258]
USP53	2.08	ubiquitin specific peptidase 53 [Source:HGNC Symbol;Acc:29255]
ACPP	2.07	acid phosphatase, prostate (ACPP), mRNA. [Source:RefSeq mRNA;Acc:NM_001098866]
DPY19L4	2.07	dpy-19-like 4 (C. elegans) [Source:HGNC Symbol;Acc:27829]
MPP7	2.07	membrane protein, palmitoylated 7 (MAGUK p55 subfamily member 7) (MPP7), mRNA. [Source:RefSeq mRNA;Acc:NM_001100347]
AFMID	2.06	arylformamidase [Source:HGNC Symbol;Acc:20910]
ARID4A	2.06	AT rich interactive domain 4A (RBP1-like) [Source:HGNC Symbol;Acc:9885]
CABYR	2.06	calcium binding tyrosine-(Y)-phosphorylation regulated (CABYR), mRNA. [Source:RefSeq mRNA;Acc:NM_001038067]
GCC2	2.06	GRIP and coiled-coil domain containing 2 [Source:HGNC Symbol;Acc:23218]
OCA2	2.06	oculocutaneous albinism II [Source:HGNC Symbol;Acc:8101]
RIMKLB	2.06	ribosomal modification protein rimK-like family member B (RIMKLB), mRNA. [Source:RefSeq mRNA;Acc:NM_001076113]
TMED5	2.05	transmembrane emp24 protein transport domain containing 5 (TMED5), mRNA. [Source:RefSeq mRNA;Acc:NM_001046377]
NEMF	2.04	nuclear export mediator factor [Source:HGNC Symbol;Acc:10663]
ZNF518A	2.04	Zinc finger protein 518A [Source:UniProtKB/TrEMBL;Acc:E1BG18]
ITGA2	2.03	integrin, alpha 2 (CD49B, alpha 2 subunit of VLA-2 receptor) (ITGA2), mRNA. [Source:RefSeq mRNA;Acc:NM_001166499]
SLK	2.02	STE20-like kinase [Source:HGNC Symbol;Acc:11088]
DNM3	2.01	dynamin 3 [Source:HGNC Symbol;Acc:29125]
KIF27	2.01	kinesin family member 27 [Source:HGNC Symbol;Acc:18632]
KTN1	2.01	kinectin 1 (kinesin receptor) [Source:HGNC Symbol;Acc:6467]
MYLK	2.01	myosin light chain kinase, smooth muscle [Source:RefSeq peptide;Acc:NP_788809]
RWDD3	2.01	RWD domain containing 3 (RWDD3), mRNA. [Source:RefSeq mRNA;Acc:NM_001098128]
SLC18A2	2.01	solute carrier family 18 (vesicular monoamine), member 2 (SLC18A2), mRNA. [Source:RefSeq mRNA;Acc:NM_174653]
SPDYC	2.01	speedy/RINGO cell cycle regulator family member C [Source:HGNC Symbol;Acc:32681]
JMJD1C	2	jumonji domain containing 1C [Source:HGNC Symbol;Acc:12313]
SOCS4	2	suppressor of cytokine signaling 4 (SOCS4), mRNA. [Source:RefSeq mRNA;Acc:NM_001076218]
IDUA	-2	iduronidase, alpha-L- [Source:HGNC Symbol;Acc:5391]
MSN	-2	moesin (MSN), mRNA. [Source:RefSeq mRNA;Acc:NM_001046477]
PLEC	-2	plectin [Source:HGNC Symbol;Acc:9069]
CKMT1	-2.01	creatine kinase, mitochondrial 1B (CKMT1B), mRNA. [Source:RefSeq mRNA;Acc:NM_174275]
LTBP3	-2.01	latent transforming growth factor beta binding protein 3 [Source:HGNC Symbol;Acc:6716]
MAL	-2.01	mal, T-cell differentiation protein
RAI2	-2.01	retinoic acid induced 2 [Source:HGNC Symbol;Acc:9835]
TPP1	-2.01	tripeptidyl peptidase I (TPP1), mRNA. [Source:RefSeq mRNA;Acc:NM_001075718]
ZFP36L1	-2.01	zinc finger protein 36, C3H type-like 1 (ZFP36L1), mRNA. [Source:RefSeq mRNA;Acc:NM_001101234]
ACTN4	-2.02	actinin, alpha 4 (ACTN4), mRNA. [Source:RefSeq mRNA;Acc:NM_001098052]
QSOX1	-2.02	quiescin Q6 sulfhydryl oxidase 1 [Source:HGNC Symbol;Acc:9756]
VAT1	-2.02	vesicle amine transport protein 1 homolog (T. californica) (VAT1), mRNA. [Source:RefSeq mRNA;Acc:NM_001192265]
AZI1	-2.03	5-azacytidine induced 1 [Source:HGNC Symbol;Acc:29511]
CEBPD	-2.03	CCAAT/enhancer-binding protein delta [Source:UniprotKB/TrEMBL;Acc:O02756]
ISYNA1	-2.03	inositol-3-phosphate synthase 1 (ISYNA1), mRNA. [Source:RefSeq mRNA;Acc:NM_001046032]
SLC1A4	-2.03	solute carrier family 1 (glutamate/neutral amino acid transporter), member 4 (SLC1A4), mRNA. [Source:RefSeq mRNA;Acc:NM_001081577]
HSPA2	-2.04	heat shock 70kDa protein 2
CLDN3	-2.05	claudin 3 (CLDN3), mRNA. [Source:RefSeq mRNA;Acc:NM_205801]
MYADM	-2.05	myeloid-associated differentiation marker (MYADM), mRNA. [Source:RefSeq mRNA;Acc:NM_001075252]
OPCML	-2.05	opioid binding protein/cell adhesion molecule-like [Source:HGNC Symbol;Acc:8143]
SF3A1	-2.05	splicing factor 3a, subunit 1, 120kDa (SF3A1), mRNA. [Source:RefSeq mRNA;Acc:NM_001081510]
ZBED1	-2.05	zinc finger, BED-type containing 1 [Source:HGNC Symbol;Acc:447]
A4GALT	-2.06	alpha 1,4-galactosyltransferase [Source:HGNC Symbol;Acc:18149]
MUC4	-2.06	mucin 4, cell surface associated [Source:HGNC Symbol;Acc:7514]
APOE	-2.07	apolipoprotein E (APOE), mRNA. [Source:RefSeq mRNA;Acc:NM_173991]
LRRC46	-2.07	leucine rich repeat containing 46 (LRRC46), mRNA. [Source:RefSeq mRNA;Acc:NM_001079799]
MMP7	-2.07	matrix metallopeptidase 7 (matrilysin, uterine) (MMP7), mRNA. [Source:RefSeq mRNA;Acc:NM_001075130]
PPDPF	-2.07	pancreatic progenitor cell differentiation and proliferation factor [Source:UniProtKB/TrEMBL;Acc:Q3ZCB6]
LYPD3	-2.08	LY6/PLAUR domain containing 3 (LYPD3), mRNA. [Source:RefSeq mRNA;Acc:NM_001083419]
MYH9	-2.08	myosin, heavy chain 9, non-muscle (MYH9), mRNA. [Source:RefSeq mRNA;Acc:NM_001192762]
C15orf39	-2.09	chromosome 15 open reading frame 39 [Source:HGNC Symbol;Acc:24497]
CHST4	-2.09	carbohydrate (N-acetylglucosamine 6-O) sulfotransferase 4 (CHST4), mRNA. [Source:RefSeq mRNA;Acc:NM_001076145]
PRKCSH	-2.09	glucosidase 2 subunit beta [Source:UniProtKB/TrEMBL;Acc:Q28034]
SERINC2	-2.09	serine incorporator 2 [Source:UniProtKB/TrEMBL;Acc:Q58CW5]
HNRPA0	-2.1	heterogeneous nuclear ribonucleoprotein A0 [Source:UniProtKB/TrEMBL;Acc:F6RSR1]
SLC16A11	-2.1	solute carrier family 16, member 11 [Source:HGNC Symbol;Acc:23093]
ACE	-2.11	angiotensin I converting enzyme (peptidyl-dipeptidase A) 3 precursor [Source:RefSeq peptide;Acc:NP_001193597]
H1FX	-2.11	H1 histone family, member X [Source:HGNC Symbol;Acc:4722]
PLTP	-2.11	phospholipid transfer protein (PLTP), mRNA. [Source:RefSeq mRNA;Acc:NM_001035027]
COL14A1	-2.12	collagen, type XIV, alpha 1 [Source:HGNC Symbol;Acc:2191]
JUP	-2.12	junction plakoglobin (JUP), mRNA. [Source:RefSeq mRNA;Acc:NM_001004024]
PDYN	-2.13	prodynorphin [Source:HGNC Symbol;Acc:8820]
ZNF358	-2.13	zinc finger protein 358 [Source:HGNC Symbol;Acc:16838]
COL1A2	-2.14	collagen, type I, alpha 2 (COL1A2), mRNA. [Source:RefSeq mRNA;Acc:NM_174520]
NNAT	-2.14	neuronatin (NNAT), transcript variant 1, mRNA. [Source:RefSeq mRNA;Acc:NM_001201324]
SEPN1	-2.14	selenoprotein N, 1 (SEPN1), mRNA. [Source:RefSeq mRNA;Acc:NM_001114976]
FLII	-2.15	flightless I homolog (Drosophila) [Source:HGNC Symbol;Acc:3750]
JUNB	-2.16	jun B proto-oncogene (JUNB), mRNA. [Source:RefSeq mRNA;Acc:NM_001075656]
LY6E	-2.16	lymphocyte antigen 6 complex, locus E (LY6E), mRNA. [Source:RefSeq mRNA;Acc:NM_001046070]
PRPF19	-2.16	PRP19/PSO4 pre-mRNA processing factor 19 homolog (S. cerevisiae) (PRPF19), mRNA. [Source:RefSeq mRNA;Acc:NM_001075640]
TOLLIP	-2.16	toll interacting protein (TOLLIP), mRNA. [Source:RefSeq mRNA;Acc:NM_001039961]
TMEM94	-2.17	KIAA0195 [Source:HGNC Symbol;Acc:28983]
MFGE8	-2.18	milk fat globule-EGF factor 8 protein [Source:HGNC Symbol;Acc:7036]
PLAT	-2.18	plasminogen activator, tissue (PLAT), mRNA. [Source:RefSeq mRNA;Acc:NM_174146]
TIMP3	-2.18	TIMP metallopeptidase inhibitor 3 (TIMP3), mRNA. [Source:RefSeq mRNA;Acc:NM_174473]
ANPEP	-2.2	alanyl (membrane) aminopeptidase [Source:HGNC Symbol;Acc:500]
GRN	-2.2	granulin (GRN), mRNA. [Source:RefSeq mRNA;Acc:NM_001077014]
SNRNP200	-2.2	small nuclear ribonucleoprotein 200kDa (U5) (SNRNP200), mRNA. [Source:RefSeq mRNA;Acc:NM_001206163]
NTM	-2.21	neurotrimin (NTM), mRNA. [Source:RefSeq mRNA;Acc:NM_001017949]
CHPF	-2.23	chondroitin polymerizing factor [Source:HGNC Symbol;Acc:24291]
GRINA	-2.23	glutamate receptor, ionotropic, N-methyl D-aspartate-associated protein 1 (glutamate binding) (GRINA), mRNA. [Source:RefSeq mRNA;Acc:NM_001037593]
PSAP	-2.23	prosaposin (PSAP), mRNA. [Source:RefSeq mRNA;Acc:NM_174161]
RNPEPL1	-2.23	arginyl aminopeptidase (aminopeptidase B)-like 1 [Source:HGNC Symbol;Acc:10079]
C3	-2.24	complement component 3 (C3), mRNA. [Source:RefSeq mRNA;Acc:NM_001040469]
DAG1	-2.24	dystroglycan 1 (dystrophin-associated glycoprotein 1) [Source:HGNC Symbol;Acc:2666]
KRT23	-2.24	keratin, type I cytoskeletal 23 [Source:RefSeq peptide;Acc:NP_001095405]
MYC	-2.24	v-myc myelocytomatosis viral oncogene homolog (avian) (MYC), mRNA. [Source:RefSeq mRNA;Acc:NM_001046074]
PLBD2	-2.24	phospholipase B domain containing 2 [Source:HGNC Symbol;Acc:27283]
IRF2BPL	-2.25	interferon regulatory factor 2 binding protein-like [Source:HGNC Symbol;Acc:14282]
ZFP36L2	-2.25	ZFP36 ring finger protein-like 2 [Source:HGNC Symbol;Acc:1108]
MYH14	-2.27	myosin, heavy chain 14, non-muscle [Source:HGNC Symbol;Acc:23212]
LRP10	-2.28	low density lipoprotein receptor-related protein 10 (LRP10), mRNA. [Source:RefSeq mRNA;Acc:NM_001100371]
ADA	-2.3	adenosine deaminase (ADA), mRNA. [Source:RefSeq mRNA;Acc:NM_173887]
UBALD1	-2.3	UBA-like domain containing 1 (UBALD1), mRNA. [Source:RefSeq mRNA;Acc:NM_001076951]
AEBP1	-2.31	AE binding protein 1 (AEBP1), mRNA. [Source:RefSeq mRNA;Acc:NM_174839]
CLSTN1	-2.31	calsyntenin 1 [Source:HGNC Symbol;Acc:17447]
LGALS3BP	-2.31	lectin, galactoside-binding, soluble, 3 binding protein (LGALS3BP), mRNA. [Source:RefSeq mRNA;Acc:NM_001046316]
PLD3	-2.31	phospholipase D family, member 3 (PLD3), mRNA. [Source:RefSeq mRNA;Acc:NM_001078041]
BHLHE40	-2.33	basic helix-loop-helix family, member e40 (BHLHE40), mRNA. [Source:RefSeq mRNA;Acc:NM_001024929]
FLNC	-2.34	filamin C, gamma [Source:HGNC Symbol;Acc:3756]
CTSA	-2.36	cathepsin A (CTSA), mRNA. [Source:RefSeq mRNA;Acc:NM_001035326]
PLOD3	-2.36	procollagen-lysine, 2-oxoglutarate 5-dioxygenase 3 (PLOD3), mRNA. [Source:RefSeq mRNA;Acc:NM_001193255]
SCARA3	-2.36	scavenger receptor class A, member 3 [Source:HGNC Symbol;Acc:19000]
C4A	-2.38	complement component 4A (C4A), mRNA. [Source:RefSeq mRNA;Acc:NM_001166485]
CATD	-2.39	cathepsin D (CTSD), mRNA. [Source:RefSeq mRNA;Acc:NM_001166521]
CYP4B1	-2.4	cytochrome P450, family 4, subfamily B, polypeptide 1 (CYP4B1), mRNA. [Source:RefSeq mRNA;Acc:NM_001076202]
CADM3	-2.41	cell adhesion molecule 3 (CADM3), mRNA. [Source:RefSeq mRNA;Acc:NM_001075946]
NFKB2	-2.42	nuclear factor of kappa light polypeptide gene enhancer in B-cells 2 (p49/p100) [Source:HGNC Symbol;Acc:7795]
CTNNA2	-2.43	catenin alpha-2 [Source:UniProtKB/TrEMBL;Acc:G3N2U8]
MFAP4	-2.43	microfibrillar-associated protein 4 (MFAP4), mRNA. [Source:RefSeq mRNA;Acc:NM_001080217]
TACSTD2	-2.44	tumor-associated calcium signal transducer 2 [Source:HGNC Symbol;Acc:11530]
TBC1D31	-2.44	WD repeat domain 67 (WDR67), mRNA. [Source:RefSeq mRNA;Acc:NM_001046073]
BCAM	-2.46	basal cell adhesion molecule (Lutheran blood group) (BCAM), mRNA. [Source:RefSeq mRNA;Acc:NM_174741]
DSP	-2.46	desmoplakin [Source:HGNC Symbol;Acc:3052]
ANO1	-2.47	anoctamin 1, calcium activated chloride channel [Source:HGNC Symbol;Acc:21625]
ARSA	-2.49	arylsulfatase A (ARSA), mRNA. [Source:RefSeq mRNA;Acc:NM_001075205]
PIM1	-2.51	pim-1 oncogene (PIM1), mRNA. [Source:RefSeq mRNA;Acc:NM_174144]
TAPBP	-2.52	TAP binding protein (tapasin) (TAPBP), mRNA. [Source:RefSeq mRNA;Acc:NM_001045885]
CD74	-2.53	CD74 molecule, major histocompatibility complex, class II invariant chain (CD74), mRNA. [Source:RefSeq mRNA;Acc:NM_001034735]
COMT	-2.54	catechol-O-methyltransferase (COMT), mRNA. [Source:RefSeq mRNA;Acc:NM_001102317]
IGFBP5	-2.54	insulin-like growth factor binding protein 5 (IGFBP5), mRNA. [Source:RefSeq mRNA;Acc:NM_001105327]
HSPB6	-2.56	heat shock protein, alpha-crystallin-related, B6 (HSPB6), mRNA. [Source:RefSeq mRNA;Acc:NM_001076027]
CSDC2	-2.6	cold shock domain containing C2, RNA binding (CSDC2), mRNA. [Source:RefSeq mRNA;Acc:NM_001076877]
TGFBI	-2.61	transforming growth factor, beta-induced, 68kDa (TGFBI), mRNA. [Source:RefSeq mRNA;Acc:NM_001205402]
ENTPD2	-2.63	ectonucleoside triphosphate diphosphohydrolase 2 (ENTPD2), mRNA. [Source:RefSeq mRNA;Acc:NM_001105648]
TIEG2	-2.67	Kruppel-like factor 11 (KLF11), mRNA. [Source:RefSeq mRNA;Acc:NM_001190301]
A2M	-2.68	alpha-2-macroglobulin (A2M), mRNA. [Source:RefSeq mRNA;Acc:NM_001109795]
LAMA3	-2.69	laminin, alpha 3 [Source:HGNC Symbol;Acc:6483]
MSLN	-2.72	mesothelin (MSLN), mRNA. [Source:RefSeq mRNA;Acc:NM_001100374]
SERPING1	-2.77	serpin peptidase inhibitor, clade G (C1 inhibitor), member 1 [Source:HGNC Symbol;Acc:1228]
FCGBP	-2.79	Fc fragment of IgG binding protein [Source:HGNC Symbol;Acc:13572]
OVGP1	-2.81	oviductal glycoprotein 1, 120kDa (OVGP1), mRNA. [Source:RefSeq mRNA;Acc:NM_001080216]
TOX2	-2.84	TOX high mobility group box family member 2 (TOX2), transcript variant 1, mRNA. [Source:RefSeq mRNA;Acc:NM_001206688]
FN1	-2.87	fibronectin 1 (FN1), mRNA. [Source:RefSeq mRNA;Acc:NM_001163778]
LY6G6E	-2.88	lymphocyte antigen 6 complex, locus G6E (LY6G6E), mRNA. [Source:RefSeq mRNA;Acc:NM_001081520]
ADAMTSL1	-2.9	ADAMTS-like 1 [Source:HGNC Symbol;Acc:14632]
TM4SF1	-2.94	transmembrane 4 L six family member 1 (TM4SF1), mRNA. [Source:RefSeq mRNA;Acc:NM_001075980]
EPHB1	-2.97	EPH receptor B1 [Source:HGNC Symbol;Acc:3392]
ICOSLG	-2.99	inducible T-cell co-stimulator ligand [Source:HGNC Symbol;Acc:17087]
FBLN1	-3.02	fibulin 1 (FBLN1), mRNA. [Source:RefSeq mRNA;Acc:NM_001098029]
CD14	-3.18	CD14 molecule (CD14), mRNA. [Source:RefSeq mRNA;Acc:NM_174008]
CXCL3	-3.2	chemokine (C-X-C motif) ligand 3 (CXCL3), mRNA. [Source:RefSeq mRNA;Acc:NM_001046513]
GRO1	-3.24	chemokine (C-X-C motif) ligand 1 (melanoma growth stimulating activity, alpha) (GRO1), mRNA. [Source:RefSeq mRNA;Acc:NM_175700]
CX3CL1	-3.28	chemokine (C-X3-C motif) ligand 1 [Source:HGNC Symbol;Acc:10647]
SYNPO	-3.28	synaptopodin [Source:HGNC Symbol;Acc:30672]
ANLN	-3.29	anillin, actin binding protein [Source:HGNC Symbol;Acc:14082]
CLU	-3.3	clusterin (CLU), mRNA. [Source:RefSeq mRNA;Acc:NM_173902]
MUC1	-3.3	mucin 1, cell surface associated (MUC1), mRNA. [Source:RefSeq mRNA;Acc:NM_174115]
CTXN1	-3.31	cortexin 1 (CTXN1), mRNA. [Source:RefSeq mRNA;Acc:NM_001105494]
KRT5	-3.31	keratin 5 (KRT5), mRNA. [Source:RefSeq mRNA;Acc:NM_001008663]
CXCL6	-3.37	chemokine (C-X-C motif) ligand 6 (granulocyte chemotactic protein 2) (CXCL6), mRNA. [Source:RefSeq mRNA;Acc:NM_174300]
EFCAB4A	-3.41	EF-hand calcium binding domain 4A [Source:HGNC Symbol;Acc:28703]
MHC-I	-3.47	MHC Class I JSP.1 (JSP.1), mRNA. [Source:RefSeq mRNA;Acc:NM_001040498]
KCNE3	-3.53	potassium voltage-gated channel, Isk-related family, member 3 [Source:HGNC Symbol;Acc:6243]
ECSOD	-3.58	superoxide dismutase 3, extracellular (SOD3), mRNA. [Source:RefSeq mRNA;Acc:NM_001082610]
BGN	-3.73	biglycan (BGN), mRNA. [Source:RefSeq mRNA;Acc:NM_178318]
MATN4	-3.91	matrilin 4 [Source:UniProtKD/TrEMBL;Acc:E1BDF3]
ECHDC2	-3.92	enoyl-CoA hydratase domain-containing protein 2, mitochondrial [Source:UniProtKB/TrEMBL;Acc:G3N0L3]
PRELP	-4.35	proline/arginine-rich end leucine-rich repeat protein [Source:HGNC Symbol;Acc:9357]
MGC139164	-4.51	uncharacterized LOC509649 (MGC139164), mRNA. [Source:RefSeq mRNA;Acc:NM_001101916]
VAT1L	-4.95	vesicle amine transport protein 1 homolog (T. californica)-like (VAT1L), mRNA. [Source:RefSeq mRNA;Acc:NM_001046624]
CXCL2	-4.97	chemokine (C-X-C motif) ligand 2 (CXCL2), mRNA. [Source:RefSeq mRNA;Acc:NM_174299]
SOCS3	-5.44	suppressor of cytokine signaling 3 (SOCS3), mRNA. [Source:RefSeq mRNA;Acc:NM_174466]
CCL20	-6.04	chemokine (C-C motif) ligand 20 (CCL20), mRNA. [Source:RefSeq mRNA;Acc:NM_174263]
FAM209B	-6.88	family with sequence similarity 209, member B (FAM209B), mRNA. [Source:RefSeq mRNA;Acc:NM_001105639]
CA5A	-8.73	carbonic anhydrase VA, mitochondrial [Source:HGNC Symbol;Acc:1377]
RPS3A	-9.6	40S ribosomal protein S3a [Source:UniProtKB/TrEMBL;Acc:G3N262]
MUC12	-11.54	mucin 12, cell surface associated [Source:HGNC Symbol;Acc:7510]
RPS4	-47.94	40S ribosomal protein S4 [Source:UniProtKB/TrEMBL;Acc:F1MJH2]
LOC101907900	-197.47	Uncharacterized protein [Source:UniProtKB/TrEMBL;Acc:G3X758]

## Sheet: Mare_Smits_2016
Modified from Smits et al., Supplemental Table S1. Differentially expressed genes (p < 0.05 and fold change > 2) in the comparison of oviduct epithelial cells ipsilateral to the ovulation side in pregnant versus cyclic mares.
Gene symbol	Fold-change	Description	References
C18orf63	22.161	chromosome 18 open reading frame 63 [Source:HGNC Symbol;Acc:HGNC:40037]
OR5K1	21.6881	Olfactory receptor [Source:UniProtKB/TrEMBL;Acc:F6VKA4]
ELAVL3	15.0106	ELAV like neuron-specific RNA binding protein 3 [Source:HGNC Symbol;Acc:HGNC:3314]
RPL7	14.983
TRAV17	14.1829	T cell receptor alpha variable 17 [Source:UniProtKB/TrEMBL;Acc:F7BE48]
BTLA	13.709	B and T lymphocyte associated [Source:HGNC Symbol;Acc:HGNC:21087]
ACTA1	12.8287	actin alpha 1, skeletal muscle [Source:UniProtKB/TrEMBL;Acc:F7CZ92]
FITM1	12.5787	fat storage-inducing transmembrane protein 1 [Source:HGNC Symbol;Acc:HGNC:33714]
FAM83A	12.3489	family with sequence similarity 83, member A [Source:HGNC Symbol;Acc:HGNC:28210]
OR10A2	10.9709	Olfactory receptor [Source:UniProtKB/TrEMBL;Acc:F6WW34]
PSORS1C2	10.5163	psoriasis susceptibility 1 candidate 2 [Source:HGNC Symbol;Acc:HGNC:17199]
CORIN	8.96784	corin, serine peptidase [Source:HGNC Symbol;Acc:HGNC:19012]
TMEM150B	8.82761	transmembrane protein 150B [Source:HGNC Symbol;Acc:HGNC:34415]
F7	8.47254	coagulation factor VII (serum prothrombin conversion accelerator) [Source:HGNC Symbol;Acc:HGNC:3544]
CELF3	8.36433	CUGBP, Elav-like family member 3 [Source:HGNC Symbol;Acc:HGNC:11967]
CLDND2	7.5219	claudin domain containing 2 [Source:HGNC Symbol;Acc:HGNC:28511]
SPSB4	7.21457	splA/ryanodine receptor domain and SOCS box containing 4 [Source:HGNC Symbol;Acc:HGNC:30630]
PHYHIP	6.93823	phytanoyl-CoA 2-hydroxylase interacting protein [Source:HGNC Symbol;Acc:HGNC:16865]
PGLYRP2	6.73853	peptidoglycan recognition protein 2 [Source:HGNC Symbol;Acc:HGNC:30013]
NR5A2	6.31385	nuclear receptor subfamily 5, group A, member 2 (NR5A2), mRNA. [Source:RefSeq mRNA;Acc:NM_001081795]
TSPO2	6.277	translocator protein 2 [Source:HGNC Symbol;Acc:HGNC:21256]
MYRF	6.26775	myelin regulatory factor [Source:HGNC Symbol;Acc:HGNC:1181]
PTGDR	5.95649	prostaglandin D2 receptor (DP) [Source:HGNC Symbol;Acc:HGNC:9591]
FAM186A	5.8096	family with sequence similarity 186, member A [Source:HGNC Symbol;Acc:HGNC:26980]
HERC6	5.47326	HECT and RLD domain containing E3 ubiquitin protein ligase family member 6 [Source:HGNC Symbol;Acc:HGNC:26072]	5
CCDC183	5.42186	coiled-coil domain containing 183 [Source:HGNC Symbol;Acc:HGNC:28236]
ISG15	5.3311	ISG15 ubiquitin-like modifier [Source:HGNC Symbol;Acc:HGNC:4053]	2, 3, 7
OR4C3	5.26501	Olfactory receptor [Source:UniProtKB/TrEMBL;Acc:F6ZD83]
CFH	5.03434	complement factor H [Source:UniProtKB/TrEMBL;Acc:F6ZR63]
IL15RA	5.02882	interleukin 15 receptor, alpha [Source:HGNC Symbol;Acc:HGNC:5978]	6
ADAM3	5.00334	disintegrin and metalloproteinase domain-containing protein [Source:UniProtKB/TrEMBL;Acc:F6ZBS0]
ALPK1	4.97862	alpha-kinase 1 [Source:HGNC Symbol;Acc:HGNC:20917]	6
TRDV3	4.83482	T cell receptor delta variable 3 [Source:HGNC Symbol;Acc:HGNC:12264]
CDKN2A	4.8205
NKL	4.65679	antimicrobial peptide NK-lysin (NKL), mRNA. [Source:RefSeq mRNA;Acc:NM_001081929]
IFI6	4.61997	interferon alpha-inducible protein 6 [Source:UniProtKB/TrEMBL;Acc:F7D3C1]	7
FAM189A1	4.61248	family with sequence similarity 189, member A1 [Source:HGNC Symbol;Acc:HGNC:29075]
CXCL6	4.51354	chemokine (C-X-C motif) ligand 6 (CXCL6), mRNA. [Source:RefSeq mRNA;Acc:NM_001081886]
HOXD3	4.45927	homeobox D3 [Source:HGNC Symbol;Acc:HGNC:5137]
LILRA5	4.4547	leukocyte immunoglobulin-like receptor subfamily A member 5 [Source:UniProtKB/TrEMBL;Acc:F6QD12]
SLIT1	4.42949	slit homolog 1 (Drosophila) [Source:HGNC Symbol;Acc:HGNC:11085]
PLAC8	4.34819	placenta-specific 8 [Source:HGNC Symbol;Acc:HGNC:19254]	1, 6, 7
IRF7	4.32239	interferon regulatory factor 7 [Source:HGNC Symbol;Acc:HGNC:6122]	3, 6
OR2D3	4.31673	olfactory receptor [Source:UniProtKB/TrEMBL;Acc:F7D6S3]
SRRM4	4.27969	serine/arginine repetitive matrix 4 [Source:HGNC Symbol;Acc:HGNC:29389]
KCNG4	4.19011	potassium channel, voltage gated modifier subfamily G, member 4 [Source:HGNC Symbol;Acc:HGNC:19697]
ZYG11A	4.18818	zyg-11 family member A, cell cycle regulator [Source:HGNC Symbol;Acc:HGNC:32058]
SAMD9L	4.18094	sterile alpha motif domain containing 9-like [Source:HGNC Symbol;Acc:HGNC:1349]
USP18	4.17175	USP domain-containing protein [Source:UniProtKB/TrEMBL;Acc:F7D469]
TNFRSF8	4.07294	tumor necrosis factor receptor superfamily, member 8 [Source:HGNC Symbol;Acc:HGNC:11923]
RIMS4	4.025	regulating synaptic membrane exocytosis 4 [Source:HGNC Symbol;Acc:HGNC:16183]
DDX60	4.01876	DEAD (Asp-Glu-Ala-Asp) box polypeptide 60 [Source:HGNC Symbol;Acc:HGNC:25942]	5, 6
PITX2	4.00572	paired-like homeodomain 2 [Source:HGNC Symbol;Acc:HGNC:9005]
ATP12A	3.93963	ATPase, H+/K+ transporting, nongastric, alpha polypeptide [Source:HGNC Symbol;Acc:HGNC:13816]	5
MX2	3.91581	MX dynamin-like GTPase 2 [Source:HGNC Symbol;Acc:HGNC:7533]	1, 6
LOC106781339	3.88805	Uncharacterized protein [Source:UniProtKB/TrEMBL;Acc:F6W9Q0] (zinc finger)
IFIT1	3.87342	interferon-induced protein with tetratricopeptide repeats 1 [Source:HGNC Symbol;Acc:HGNC:5407]	2, 3
DPF3	3.83507	D4, zinc and double PHD fingers, family 3 [Source:HGNC Symbol;Acc:HGNC:17427]
GGNBP1	3.80737	gametogenetin-binding protein 1 [Source:UniProtKB/TrEMBL;Acc:F6Q494]
MT3	3.79849	metallothionein 3 [Source:HGNC Symbol;Acc:HGNC:7408]
OR2W1	3.78992	olfactory receptor, family 2, subfamily W, member 1 [Source:HGNC Symbol;Acc:HGNC:8281]
ACP7	3.73446	purple acid phosphatase [Source:UniProtKB/TrEMBL;Acc:F7APV1]
RSAD2	3.67336	radical S-adenosyl methionine domain containing 2 [Source:HGNC Symbol;Acc:HGNC:30908]	1, 7
IFIT4	3.6425	interferon induced protein with tetratricopeptide repeats 3 [Source:UniProtKB/TrEMBL;Acc:F6RN56]
IFI27	3.61609	IFN stimulated gene 12(A) (ISG12(A)), mRNA. [Source:RefSeq mRNA;Acc:NM_001114146]	5
FBXO39	3.60798	F-box protein 39 [Source:HGNC Symbol;Acc:HGNC:28565]	6
MLC1	3.60205	megalencephalic leukoencephalopathy with subcortical cysts 1 [Source:HGNC Symbol;Acc:HGNC:17082]
ADAMTS20	3.59632	ADAM metallopeptidase with thrombospondin type 1 motif, 20 [Source:HGNC Symbol;Acc:HGNC:17178]	6
VGLL3	3.54569	vestigial-like family member 3 [Source:HGNC Symbol;Acc:HGNC:24327]
SFTPD	3.52132	surfactant protein D [Source:HGNC Symbol;Acc:HGNC:10803]
ALDH3B2	3.46033	Aldehyde dehydrogenase [Source:UniProtKB/TrEMBL;Acc:F6Z7D1]
RAMP1	3.45223	receptor (G protein-coupled) activity modifying protein 1 [Source:HGNC Symbol;Acc:HGNC:9843]
SYCE3	3.4242	synaptonemal complex central element protein 3 [Source:HGNC Symbol;Acc:HGNC:35245]
MX1	3.38303	myxovirus (influenza virus) resistance 1, interferon-inducible protein p78 (mouse) (MX1), mRNA. [Source:RefSeq mRNA;Acc:NM_001082492]	1, 7
PLCXD3	3.36446	phosphatidylinositol-specific phospholipase C, X domain containing 3 [Source:HGNC Symbol;Acc:HGNC:31822]	6
CHRM1	3.3265	muscarinic acetylcholine receptor [Source:UniProtKB/TrEMBL;Acc:F6SLG5]
NPY	3.31966	neuropeptide Y [Source:HGNC Symbol;Acc:HGNC:7955]	6
SIX1	3.31398	SIX homeobox 1 [Source:HGNC Symbol;Acc:HGNC:10887]
SERPINB10	3.30433	serpin peptidase inhibitor, clade B (ovalbumin), member 10 (SERPINB10), mRNA. [Source:RefSeq mRNA;Acc:NM_001143952]
CLEC5A	3.22614	C-type lectin domain family 5, member A [Source:HGNC Symbol;Acc:HGNC:2054]
PLD1	3.17581	phospholipase D1, phosphatidylcholine-specific [Source:HGNC Symbol;Acc:HGNC:9067]
XAF1	3.13005	XIAP associated factor 1 [Source:HGNC Symbol;Acc:HGNC:30932]	1, 7
TVP23A	3.03688	trans-golgi network vesicle protein 23 homolog A (S. cerevisiae) [Source:HGNC Symbol;Acc:HGNC:20398]
SLC39A2	3.01225	solute carrier family 39 (zinc transporter), member 2 [Source:HGNC Symbol;Acc:HGNC:17127]	2
IFI44L	3.00608	interferon-induced protein 44-like [Source:HGNC Symbol;Acc:HGNC:17817]	2, 6
DEPDC4	2.97224	DEP domain containing 4 [Source:HGNC Symbol;Acc:HGNC:22952]
TECTA	2.96476	tectorin alpha [Source:HGNC Symbol;Acc:HGNC:11720]
AQP6	2.96006	aquaporin 6, kidney specific [Source:HGNC Symbol;Acc:HGNC:639]
GRIN2A	2.94609	glutamate receptor ionotropic, NMDA 2A [Source:UniProtKB/TrEMBL;Acc:F6T5L9]
OASL	2.94259	2'-5'-oligoadenylate synthetase-like [Source:HGNC Symbol;Acc:HGNC:8090]	6
GZMH	2.94125	granzyme H (cathepsin G-like 2, protein h-CCPX) [Source:HGNC Symbol;Acc:HGNC:4710]	6
OTUD7A	2.92924	OTU deubiquitinase 7A [Source:HGNC Symbol;Acc:HGNC:20718]
SIRPB2	2.92855
MALRD1	2.92671	MAM and LDL receptor class A domain containing 1 [Source:HGNC Symbol;Acc:HGNC:24331]
IDO2	2.90061	indoleamine 2,3-dioxygenase 2 [Source:HGNC Symbol;Acc:HGNC:27269]
UNC5CL	2.83628	unc-5 homolog C (C. elegans)-like [Source:HGNC Symbol;Acc:HGNC:21203]
BTN3A3	2.7997	butyrophilin subfamily 3 member A2 [Source:UniProtKB/TrEMBL;Acc:F6W3P0]
CAPN11	2.78316	calpain 11 [Source:HGNC Symbol;Acc:HGNC:1478]
DUOXA2	2.76575	dual oxidase maturation factor 2 [Source:HGNC Symbol;Acc:HGNC:32698]
IFI44	2.76524	interferon-induced protein 44 [Source:HGNC Symbol;Acc:HGNC:16938]	1, 6, 7
BST2	2.76197	bone marrow stromal cell antigen 2 [Source:HGNC Symbol;Acc:HGNC:1119]	6
OR5D18	2.7514	olfactory receptor [Source:UniProtKB/TrEMBL;Acc:F7CQ73]
MYOCD	2.73936	myocardin [Source:HGNC Symbol;Acc:HGNC:16067]
PIWIL3	2.7364	piwi-like RNA-mediated gene silencing 3 [Source:HGNC Symbol;Acc:HGNC:18443]
EIF2AK2	2.68421	eukaryotic translation initiation factor 2-alpha kinase 2 [Source:HGNC Symbol;Acc:HGNC:9437]	7
KLHL40	2.68255	kelch-like family member 40 [Source:HGNC Symbol;Acc:HGNC:30372]
LGALS12	2.64256	lectin, galactoside-binding, soluble, 12 [Source:HGNC Symbol;Acc:HGNC:15788]
EQMHCC1	2.57907	MHC class I heavy chain (EQMHCC1), mRNA. [Source:RefSeq mRNA;Acc:NM_001082507]
DDX60L	2.5611	DEAD (Asp-Glu-Ala-Asp) box polypeptide 60-like [Source:HGNC Symbol;Acc:HGNC:26429]
GPR61	2.55331	G protein-coupled receptor 61 [Source:HGNC Symbol;Acc:HGNC:13300]
DHX58	2.54495	DEXH (Asp-Glu-X-His) box polypeptide 58 [Source:HGNC Symbol;Acc:HGNC:29517]
IL2RA	2.53263	interleukin 2 receptor, alpha (IL2RA), mRNA. [Source:RefSeq mRNA;Acc:NM_001111342]
KYNU	2.50938	kynureninase [Source:HGNC Symbol;Acc:HGNC:6469]	6
CD247	2.50609	CD247 molecule [Source:HGNC Symbol;Acc:HGNC:1677]	6
LRRN4	2.49763	leucine rich repeat neuronal 4 [Source:HGNC Symbol;Acc:HGNC:16208]
FOXP3	2.49522	forkhead box protein P3 [Source:RefSeq peptide;Acc:NP_001156744]
DOC2B	2.49012	double C2-like domains, beta [Source:HGNC Symbol;Acc:HGNC:2986]
MOV10L1	2.48861	Mov10 RISC complex RNA helicase like 1 [Source:HGNC Symbol;Acc:HGNC:7201]
MOS	2.48039
MHC-I	2.47683	MHC class I antigen [Source:UniProtKB/TrEMBL;Acc:F7BSX5]
TERT	2.46906	telomerase reverse transcriptase [Source:HGNC Symbol;Acc:HGNC:11730]
FOLR2	2.45628	folate_rec domain-containing protein [Source:UniProtKB/TrEMBL;Acc:F7A0H6]
CAPN8	2.43732	calpain 8 [Source:HGNC Symbol;Acc:HGNC:1485]
PAH	2.43625	phenylalanine hydroxylase [Source:HGNC Symbol;Acc:HGNC:8582]
ADAMTS6	2.41992	ADAM metallopeptidase with thrombospondin type 1 motif, 6 [Source:HGNC Symbol;Acc:HGNC:222]
COL6A6	2.4156	collagen, type VI, alpha 6 [Source:HGNC Symbol;Acc:HGNC:27023]
ABCA13	2.40934	ATP-binding cassette, sub-family A (ABC1), member 13 [Source:HGNC Symbol;Acc:HGNC:14638]
TCFL5	2.38401	transcription factor-like 5 (basic helix-loop-helix) [Source:HGNC Symbol;Acc:HGNC:11646]
SAMD9	2.37782	sterile alpha motif domain containing 9 [Source:HGNC Symbol;Acc:HGNC:1348]	2, 6, 7
GATA6	2.36437	GATA binding protein 6 [Source:HGNC Symbol;Acc:HGNC:4174]
MHCB3	2.3577	MHC class I heavy chain (MHCB3), mRNA. [Source:RefSeq mRNA;Acc:NM_001082508]
MAPK10	2.34054	mitogen-activated protein kinase 10 [Source:HGNC Symbol;Acc:HGNC:6872]
TRIM22	2.32996	tripartite motif containing 22 [Source:UniProtKB/TrEMBL;Acc:F7B6K6]
CD8A	2.32251	CD8a molecule [Source:HGNC Symbol;Acc:HGNC:1706]	6
SLC4A10	2.31631	solute carrier family 4, sodium bicarbonate transporter, member 10 [Source:HGNC Symbol;Acc:HGNC:13811]
UBE2L6	2.28371	ubiquitin-conjugating enzyme E2L 6 [Source:HGNC Symbol;Acc:HGNC:12490]	6
IFITM3	2.28208	interferon-induced transmembrane protein 3 [Source:UniProtKB/TrEMBL;Acc:F6UGQ4]
OAS2	2.27529	2'-5'-oligoadenylate synthetase 2, 69/71kDa [Source:HGNC Symbol;Acc:HGNC:8087]	5
PACSIN1	2.2637	protein kinase C and casein kinase substrate in neurons 1 [Source:HGNC Symbol;Acc:HGNC:8570]
PVRIG	2.25668	poliovirus receptor related immunoglobulin domain containing [Source:HGNC Symbol;Acc:HGNC:32190]	6
CXCL17	2.25584	chemokine (C-X-C motif) ligand 17 [Source:HGNC Symbol;Acc:HGNC:19232]	5
MHC-I	2.2476	MHC class I heavy chain [Source:UniProtKB/TrEMBL;Acc:F7ANY5]
IL12RB2	2.2456
RNF213	2.23132	ring finger protein 213 [Source:HGNC Symbol;Acc:HGNC:14539]	6
IRF9	2.22004	interferon regulatory factor 9 [Source:HGNC Symbol;Acc:HGNC:6131]
RTP4	2.21613	receptor (chemosensory) transporter protein 4 [Source:HGNC Symbol;Acc:HGNC:23992]
NAV3	2.20391	neuron navigator 3 [Source:HGNC Symbol;Acc:HGNC:15998]
SYT14	2.19215	synaptotagmin XIV [Source:HGNC Symbol;Acc:HGNC:23143]
SIGLEC1	2.18552	sialic acid binding Ig-like lectin 1, sialoadhesin [Source:HGNC Symbol;Acc:HGNC:11127]
BSN	2.14816	bassoon presynaptic cytomatrix protein [Source:HGNC Symbol;Acc:HGNC:1117]
LECT1	2.13284	leukocyte cell derived chemotaxin 1 [Source:HGNC Symbol;Acc:HGNC:17005]
CHRDL1	2.12907	chordin-like 1 [Source:HGNC Symbol;Acc:HGNC:29861]
B3GNT4	2.12432	UDP-GlcNAc:betaGal beta-1,3-N-acetylglucosaminyltransferase 4 [Source:HGNC Symbol;Acc:HGNC:15683]
EQCA-DQB3	2.12042	MHC class II histocompatibility antigen, DQ beta chain [Source:UniProtKB/TrEMBL;Acc:F6WQR0]
CLDN1	2.12013	claudin 1 [Source:HGNC Symbol;Acc:HGNC:2032]
ADGRV1	2.10451	adhesion G protein-coupled receptor V1 [Source:HGNC Symbol;Acc:HGNC:17416]
ACSM1	2.09984	acyl-coenzyme A synthetase ACSM1, mitochondrial [Source:UniProtKB/TrEMBL;Acc:F6S4T4]
ANXA9	2.09496	annexin A9 [Source:HGNC Symbol;Acc:HGNC:547]
NUGGC	2.07811	nuclear GTPase, germinal center associated [Source:HGNC Symbol;Acc:HGNC:33550]
SRGAP1	2.07549	SLIT-ROBO Rho GTPase activating protein 1 [Source:HGNC Symbol;Acc:HGNC:17382]	2
HERC5	2.07399	HECT and RLD domain containing E3 ubiquitin protein ligase 5 [Source:HGNC Symbol;Acc:HGNC:24368]
IFITM1	2.0681	interferon-induced transmembrane protein 1 [Source:UniProtKB/TrEMBL;Acc:F6U7X8]
TRPC6	2.05994	transient receptor potential cation channel, subfamily C, member 6 [Source:HGNC Symbol;Acc:HGNC:12338]
GJC3	2.05612	gap junction protein, gamma 3, 30.2kDa [Source:HGNC Symbol;Acc:HGNC:17495]
CSMD2	2.05331	CUB and Sushi multiple domains 2 [Source:HGNC Symbol;Acc:HGNC:19290]
ANKUB1	2.05269	ankyrin repeat and ubiquitin domain containing 1 [Source:HGNC Symbol;Acc:HGNC:29642]
OAS3	2.0198	2'-5'-oligoadenylate synthetase 3, 100kDa [Source:HGNC Symbol;Acc:HGNC:8088]
EPSTI1	2.00107	epithelial stromal interaction 1 (breast) [Source:HGNC Symbol;Acc:HGNC:16465]	2, 6, 7
TUBA8	2.00008	tubulin, alpha 8 [Source:HGNC Symbol;Acc:HGNC:12410]
FMO3	-2.0045	flavin containing monooxygenase 3 [Source:HGNC Symbol;Acc:HGNC:3771]
ANGPT4	-2.00936	angiopoietin 4 [Source:HGNC Symbol;Acc:HGNC:487]
SLCO1A2	-2.01883	solute carrier organic anion transporter family member [Source:UniProtKB/TrEMBL;Acc:F6R2Q8]
VIT	-2.03174	vitrin [Source:HGNC Symbol;Acc:HGNC:12697]
SALL1	-2.03211	spalt-like transcription factor 1 [Source:HGNC Symbol;Acc:HGNC:10524]
CTHRC1	-2.04621	collagen triple helix repeat containing 1 [Source:HGNC Symbol;Acc:HGNC:18831]
SLC28A3	-2.05314	sodium/nucleoside cotransporter [Source:UniProtKB/TrEMBL;Acc:F6YU05]
TSPAN18	-2.06161	tetraspanin 18 [Source:HGNC Symbol;Acc:HGNC:20660]
FAM163A	-2.06887	family with sequence similarity 163, member A [Source:HGNC Symbol;Acc:HGNC:28274]
RIMBP3	-2.11697	RIMS-binding protein 3A [Source:UniProtKB/TrEMBL;Acc:F6PVL4]
DSG1	-2.13408	desmoglein 1 [Source:HGNC Symbol;Acc:HGNC:3048]
FOLH1	-2.13563	folate hydrolase (prostate-specific membrane antigen) 1 [Source:HGNC Symbol;Acc:HGNC:3788]
PDE3B	-2.14715	phosphodiesterase 3B, cGMP-inhibited [Source:HGNC Symbol;Acc:HGNC:8779]
GABRG1	-2.16232	gamma-aminobutyric acid (GABA) A receptor, gamma 1 [Source:HGNC Symbol;Acc:HGNC:4086]
MXRA5	-2.17032	matrix-remodelling associated 5 [Source:HGNC Symbol;Acc:HGNC:7539]
FRRS1L	-2.1892	ferric-chelate reductase 1-like [Source:HGNC Symbol;Acc:HGNC:1362]
CCDC102B	-2.20379	coiled-coil domain containing 102B [Source:HGNC Symbol;Acc:HGNC:26295]
CYP19A1	-2.22173	cytochrome P450, family 19, subfamily A, polypeptide 1 (CYP19A1), mRNA. [Source:RefSeq mRNA;Acc:NM_001081805]
ETNPPL	-2.22402	ethanolamine-phosphate phospho-lyase [Source:HGNC Symbol;Acc:HGNC:14404]
NAALAD2	-2.25126	N-acetylated alpha-linked acidic dipeptidase 2 [Source:HGNC Symbol;Acc:HGNC:14526]
TMC5	-2.2723	transmembrane channel-like 5 [Source:HGNC Symbol;Acc:HGNC:22999]
PPP1R16B	-2.28643	protein phosphatase 1, regulatory subunit 16B [Source:HGNC Symbol;Acc:HGNC:15850]
AK4	-2.2933	adenylate kinase 4 [Source:HGNC Symbol;Acc:HGNC:363]
MAP6	-2.29669	microtubule-associated protein 6 [Source:HGNC Symbol;Acc:HGNC:6868]
SLC30A8	-2.31836	solute carrier family 30 (zinc transporter), member 8 [Source:HGNC Symbol;Acc:HGNC:20303]
PTHLH	-2.33694	Parathyroid hormone-related protein Osteostatin [Source:UniProtKB/Swiss-Prot;Acc:Q9GMB7]
EPHA7	-2.34033	EPH receptor A7 [Source:HGNC Symbol;Acc:HGNC:3390]
SLC22A3	-2.3785	solute carrier family 22 (organic cation transporter), member 3 [Source:HGNC Symbol;Acc:HGNC:10967]
COL4A3	-2.38119	collagen, type IV, alpha 3 (Goodpasture antigen) [Source:HGNC Symbol;Acc:HGNC:2204]
NPNT	-2.42585	nephronectin [Source:HGNC Symbol;Acc:HGNC:27405]
SFTA2	-2.42707	surfactant associated 2 [Source:HGNC Symbol;Acc:HGNC:18386]
CLDN10	-2.43911	claudin 10 [Source:HGNC Symbol;Acc:HGNC:2033]
HNMT	-2.4436	histamine N-methyltransferase [Source:HGNC Symbol;Acc:HGNC:5028]
FGF7	-2.45784	fibroblast growth factor 7 [Source:HGNC Symbol;Acc:HGNC:3685]	3
CADPS	-2.46955	Ca++-dependent secretion activator [Source:HGNC Symbol;Acc:HGNC:1426]
MAL	-2.48537	MARVEL domain-containing protein [Source:UniProtKB/TrEMBL;Acc:F7CYE1]
TMPRSS2	-2.49425	transmembrane protease, serine 2 [Source:HGNC Symbol;Acc:HGNC:11876]
DMRTA1	-2.49871	DMRT-like family A1 [Source:HGNC Symbol;Acc:HGNC:13826]
CCDC198	-2.51317	chromosome 14 open reading frame 105 [Source:HGNC Symbol;Acc:HGNC:20189]
ADH1C	-2.52457	alcohol dehydrogenase-E-isoenzyme (LOC100034242), mRNA. [Source:RefSeq mRNA;Acc:NM_001082528]
CRABP2	-2.58108	cellular retinoic acid binding protein 2 [Source:HGNC Symbol;Acc:HGNC:2339]
FAM69C	-2.58385	family with sequence similarity 69, member C [Source:HGNC Symbol;Acc:HGNC:31729]
ATP2A3	-2.5874	ATPase, Ca++ transporting, ubiquitous [Source:HGNC Symbol;Acc:HGNC:813]	5
EYA4	-2.65403	EYA transcriptional coactivator and phosphatase 4 [Source:HGNC Symbol;Acc:HGNC:3522]
SLC35F2	-2.66112	solute carrier family 35, member F2 [Source:HGNC Symbol;Acc:HGNC:23615]
ARPP21	-2.69833	cAMP-regulated phosphoprotein, 21kDa [Source:HGNC Symbol;Acc:HGNC:16968]
SLC35F1	-2.71993	solute carrier family 35, member F1 [Source:HGNC Symbol;Acc:HGNC:21483]
LHX1	-2.77763	LIM homeobox 1 [Source:HGNC Symbol;Acc:HGNC:6593]
SLC24A1	-2.78941	solute carrier family 24 (sodium/potassium/calcium exchanger), member 1 [Source:HGNC Symbol;Acc:HGNC:10975]
SLC7A5	-2.79099	solute carrier family 7 (amino acid transporter light chain, L system), member 5 [Source:HGNC Symbol;Acc:HGNC:11063]
ADCY8	-2.8328	adenylate cyclase 8 (brain) [Source:HGNC Symbol;Acc:HGNC:239]
CA2	-2.94051	carbonic anhydrase II [Source:HGNC Symbol;Acc:HGNC:1373]
TAS2R41	-2.96465	taste receptor, type 2, member 41 [Source:HGNC Symbol;Acc:HGNC:18883]
VAT1L	-3.05526	vesicle amine transport 1-like [Source:HGNC Symbol;Acc:HGNC:29315]	4
TREM2	-3.06213	triggering receptor expressed on myeloid cells 2 [Source:HGNC Symbol;Acc:HGNC:17761]
FOXN4	-3.08786	forkhead box N4 [Source:HGNC Symbol;Acc:HGNC:21399]
ANKS4B	-3.17672	ankyrin repeat and sterile alpha motif domain containing 4B [Source:HGNC Symbol;Acc:HGNC:26795]
COLQ	-3.31178	collagen-like tail subunit (single strand of homotrimer) of asymmetric acetylcholinesterase [Source:HGNC Symbol;Acc:HGNC:2226]
ESPN	-3.4035	espin [Source:HGNC Symbol;Acc:HGNC:13281]
FAM43A	-3.43149
NCAM1	-3.63075	neural cell adhesion molecule 1 [Source:UniProtKB/TrEMBL;Acc:F7BT93]
SERPINA1	-3.70759	alpha-1 antitrypsin [Source:UniProtKB/TrEMBL;Acc:F7CSL8]
FANCD2OS	-3.80233	FANCD2 opposite strand [Source:HGNC Symbol;Acc:HGNC:28623]
ILDR2	-3.86585	immunoglobulin-like domain containing receptor 2 [Source:HGNC Symbol;Acc:HGNC:18131]
ATP1A2	-3.88761	ATPase, Na+/K+ transporting, alpha 2 polypeptide [Source:HGNC Symbol;Acc:HGNC:800]
SLITRK6	-3.90492	SLIT and NTRK-like family, member 6 [Source:HGNC Symbol;Acc:HGNC:23503]
CRISPLD1	-4.17513	cysteine-rich secretory protein LCCL domain containing 1 [Source:HGNC Symbol;Acc:HGNC:18206]
MMP9	-4.20634	matrix metallopeptidase 9 (gelatinase B, 92kDa gelatinase, 92kDa type IV collagenase) (MMP9), mRNA. [Source:RefSeq mRNA;Acc:NM_001111302]
AP3B2	-4.27242	Uncharacterized protein [Source:UniProtKB/TrEMBL;Acc:F7AUU7]
MMP7	-4.46676	matrix metallopeptidase 7 [Source:UniProtKB/TrEMBL;Acc:F6T7U6]	2, 4
KRT19	-4.83189	IF rod domain-containing protein [Source:UniProtKB/TrEMBL;Acc:F6UU86]
GALNT5	-5.59584	polypeptide N-acetylgalactosaminyltransferase 5 [Source:HGNC Symbol;Acc:HGNC:4127]
OR2L5	-5.71689	olfactory receptor [Source:UniProtKB/TrEMBL;Acc:F6YRU4]
KCNMB2	-6.29477	calcium-activated potassium channel subunit beta-2 [Source:UniProtKB/TrEMBL;Acc:F6YER2]
PTPRT	-6.55638	protein tyrosine phosphatase, receptor type, T [Source:HGNC Symbol;Acc:HGNC:9682]
WNT2	-6.565	wingless-type MMTV integration site family member 2 (WNT2), mRNA. [Source:RefSeq mRNA;Acc:NM_001114150]
ADAMTS18	-6.59574	ADAM metallopeptidase with thrombospondin type 1 motif, 18 [Source:HGNC Symbol;Acc:HGNC:17110]	2
BEST3	-6.62258	bestrophin 3 [Source:HGNC Symbol;Acc:HGNC:17105]
SLC24A2	-6.70318	solute carrier family 24 (sodium/potassium/calcium exchanger), member 2 [Source:HGNC Symbol;Acc:HGNC:10976]
PROC	-6.97945	Vitamin K-dependent protein C [Source:UniProtKB/Swiss-Prot;Acc:Q28380]
SEC14L5	-7.44521	SEC14-like 5 (S. cerevisiae) [Source:HGNC Symbol;Acc:HGNC:29032]
HPGD	-7.71302	hydroxyprostaglandin dehydrogenase 15-(NAD) [Source:HGNC Symbol;Acc:HGNC:5154]
OR10V1	-9.76644	olfactory receptor [Source:UniProtKB/TrEMBL;Acc:F6RK86]
FIGF	-13.4064	c-fos induced growth factor (vascular endothelial growth factor D) [Source:HGNC Symbol;Acc:HGNC:3708]
TREM1	-14.1022	triggering receptor expressed on myeloid cells 1 [Source:HGNC Symbol;Acc:HGNC:17760]
FOXI3	-15.0468	forkhead box I3 [Source:HGNC Symbol;Acc:HGNC:35123]
EQUCABV1R921	-17.127	vomeronasal 1 receptor equCabV1R921 (EQUCABV1R921), mRNA. [Source:RefSeq mRNA;Acc:NM_001167170]
EQUCABV1R920	-17.2745	vomeronasal 1 receptor equCabV1R920 (EQUCABV1R920), mRNA. [Source:RefSeq mRNA;Acc:NM_001166864]
OR5AK2	-20.3825	olfactory receptor [Source:UniProtKB/TrEMBL;Acc:F6SBY5]
EQUCABV1R924	-30.7428	vomeronasal 1 receptor equCabV1R924 (EQUCABV1R924), mRNA. [Source:RefSeq mRNA;Acc:NM_001166867]
EQUCABV1R919	-52.9777	vomeronasal 1 receptor equCabV1R919 (EQUCABV1R919), mRNA. [Source:RefSeq mRNA;Acc:NM_001166863]
OR10G2	-56.5285	olfactory receptor [Source:UniProtKB/TrEMBL;Acc:F6V947]
B4GALNT2	-67.4522	beta-1,4-N-acetyl-galactosaminyl transferase 2 [Source:HGNC Symbol;Acc:HGNC:24136]
The last column refers to literature in which the same genes were found to be affected by reproductive events.
1. Forde N, Duffy GB, McGettigan PA, Browne JA, Mehta JP, Kelly AK, Mansouri-Attia N, Sandra O, Loftus BJ, Crowe MA, Fair T, Roche JF, Lonergan P, Evans AC. Evidence for an early endometrial response to pregnancy in cattle: both dependent upon and independent of interferon tau. Physiol Genomics 2012; 44:799-810.
2. Hess AP, Talbi S, Hamilton AE, Baston-Buest DM, Nyegaard M, Irwin JC, Barragan F, Kruessel JS, Germeyer A, Giudice LC. The human oviduct transcriptome reveals an anti-inflammatory, anti-angiogenic, secretory and matrix-stable environment during embryo transit. Reprod Biomed Online 2013; 27:423-435.
3. Klein C, Scoggin KE, Ealy AD, Troedsson MH. Transcriptional profiling of equine endometrium during the time of maternal recognition of pregnancy. Biol Reprod 2010; 83:102-113.
4. Maillo V, Gaora PO, Forde N, Besenfelder U, Havlicek V, Burns GW, Spencer TE, Gutierrez-Adan A, Lonergan P, and Rizos D. Oviduct-Embryo Interactions in Cattle: Two-Way Traffic or a One-Way Street? Biol Reprod 2015; 92:144.
5. Merkl M, Ulbrich SE, Otzdorff C, Herbach N, Wanke R, Wolf E, Handler J, Bauersachs S. Microarray analysis of equine endometrium at days 8 and 12 of pregnancy. Biol Reprod 2010; 83:874-886.
6. Samborski A, Graf A, Krebs S, Kessler B, Bauersachs S. Deep sequencing of the porcine endometrial transcriptome on day 14 of pregnancy. Biol Reprod 2013; 88:84.
7. Schmaltz-Panneau B, Cordova A, Dhorne-Pollet S, Hennequet-Antier C, Uzbekova S, Martinot E, Doret S, Martin P, Mermillod P, Locatelli Y. Early bovine embryos regulate oviduct epithelial cell gene expression during in vitro co-culture. Anim Reprod Sci 2014; 149:103-116.

## Sheet: Sow_Martyniak_2018
Modified from Table S1 (Martyniak et al., 2018)
Gene symbol	Fold change	Description
SCL4A7	3.06535	solute carrier family 4, sodium bicarbonate cotransporter, member 7 (SLC4A7), transcript variant X1-3, mRNA
KCTD14	2.78834	potassium channel tetramerization domain containing 14 (KCTD14), mRNA
TMEM106B	2.68622	transmembrane protein 106B (TMEM106B), transcript variant X2, mRNA
UBN2	2.44863	ubinuclein 2 (UBN2), transcript variant X1-2, mRNA
SORBS2	2.43207	sorbin and SH3 domain containing 2 (SORBS2), transcript variant X1-8, mRNA
MAP3K2	2.28961	mitogen-activated protein kinase kinase kinase 2 (MAP3K2), transcript variant X1-2, mRNA
TMEM33	2.27122	transmembrane protein 33 (TMEM33), transcript variant 1-2, mRNA
CDH6	2.23284	cadherin 6, type 2, K-cadherin (fetal kidney) (CDH6), transcript variant X1-3, mRNA
LRRIQ3	2.18821	leucine-rich repeats and IQ motif containing 3 (LRRIQ3), transcript variant X1-2, mRNA
ANGPT1	2.17155	angiopoietin 1 (ANGPT1), mRNA
GOLGA4	2.13059	golgin A4 (GOLGA4), transcript variant X1-5, mRNA
GREB1L	2.12895	growth regulation by estrogen in breast cancer-like (GREB1L), transcript variant X1-6, mRNA
SLC4A7	2.02879	solute carrier family 4, sodium bicarbonate cotransporter, member 7 (SLC4A7), transcript variant X1-3, mRNA
CTTNBP2	1.98862	cortactin binding protein 2 (CTTNBP2), mRNA
CCNL1	1.9494	cyclin L1 (CCNL1), transcript variant X1-5, mRNA
SETBP1	1.94878	SET-binding protein-like (LOC100153027), transcript variant X1-2, mRNA
MORC3	1.94744	MORC family CW-type zinc finger 3 (MORC3), mRNA
NIPBL	1.9461	Nipped-B homolog (Drosophila) (NIPBL), mRNA
CARF	1.91727	calcium responsive transcription factor (CARF), transcript variant X1-15, misc_RNA
SLAM9	1.88161	SLAM family member 9 (LOC100525572), mRNA
MVP	1.84033	major vault protein (MVP), mRNA
CFAP99	1.82739	cilia and flagella associated protein 99 (CFAP99), mRNA
SYNE1	1.82559	nesprin-1 (LOC100737638), partial mRNA
TET2	1.81602	methylcytosine dioxygenase TET2 (LOC100521465), transcript variant X1-2, mRNA
SMC6	1.80672	structural maintenance of chromosomes 6 (SMC6), mRNA
TTC14	1.8052	tetratricopeptide repeat domain 14 (TTC14), transcript variant X1-2, mRNA
PIKFYVE	1.78706	phosphoinositide kinase, FYVE finger containing (PIKFYVE), transcript variant X1-7, mRNA
PRPF40A	1.78114	pre-mRNA processing factor 40 homolog A (PRPF40A), mRNA
ZNF24	1.76982	zinc finger protein 24 (ZNF24), mRNA
GABRG3	1.76977	gamma-aminobutyric acid (GABA) A receptor, gamma 3 (GABRG3), mRNA
AK3	1.76075	adenylate kinase 3 (AK3), mRNA
SMG1	1.74074	SMG1 phosphatidylinositol 3-kinase-related kinase (SMG1), mRNA
SETD2	1.72515	SET domain containing 2 (SETD2), transcript variant X1, mRNA
SERAC1	1.7164	protein SERAC1 (LOC100523935), mRNA
CCDC91	1.69943	coiled-coil domain containing 91 (CCDC91), mRNA
RAB11FIP2	1.69768	RAB11 family interacting protein 2 (class I) (RAB11FIP2), mRNA
HTR4	1.68833	5-hydroxytryptamine (serotonin) receptor 4, G protein-coupled (HTR4), mRNA
TBC1D23	1.68818	TBC1 domain family, member 23 (TBC1D23), partial mRNA
TRPS1	1.68321	zinc finger transcription factor Trps1 (LOC100152818), mRNA
SRSF11	1.66815	serine/arginine-rich splicing factor 11 (SRSF11), transcript variant X1-14, mRNA
EIF3A	1.668	eukaryotic translation initiation factor 3, subunit A (EIF3A), mRNA
ZNF185	1.66324	zinc finger protein 185-like (LOC100737297), mRNA
DRAM1	1.65168	DNA-damage regulated autophagy modulator 1 (DRAM1), transcript variant X1-2, mRNA
ASH1L	1.65023	ash1 (absent, small, or homeotic)-like (Drosophila) (ASH1L), transcript variant X1-2, mRNA
UBR3	1.64925	ubiquitin protein ligase E3 component n-recognin 3 (putative) (UBR3), mRNA
SF3B1	1.62139	splicing factor 3b, subunit 1, 155kDa (SF3B1), transcript variant X1-2, mRNA
DDIT4	1.61321	DNA-damage-inducible transcript 4 (DDIT4), mRNA
RNF150	1.61177	RING finger protein 150 (LOC100624789), mRNA
SOCS1	1.60911	suppressor of cytokine signaling 1 (SOCS1), mRNA
RAD52	1.59635	RAD52 homolog, DNA repair protein (RAD52), mRNA
PTPN21	1.59557	protein tyrosine phosphatase, non-receptor type 21 (PTPN21), transcript variant X2, mRNA
JAK1	1.59387	Janus kinase 1 (JAK1), mRNA
TNKS2	1.59102	tankyrase, TRF1-interacting ankyrin-related ADP-ribose polymerase 2 (TNKS2), mRNA
CFH	1.58704	complement factor H (CFH), mRNA
PEX1	1.56704	peroxisomal biogenesis factor 1 (PEX1), mRNA
MTDH	1.55802	metadherin (MTDH), mRNA
HIPK3	1.5576	homeodomain interacting protein kinase 3 (HIPK3), transcript variant X1-4, mRNA
CHD2	1.55205	chromodomain helicase DNA binding protein 2 (CHD2), transcript variant X1-9, mRNA
ZFYVE16	1.55141	zinc finger, FYVE domain containing 16 (ZFYVE16), mRNA
REV3L	1.53762	DNA polymerase zeta catalytic subunit (LOC100513963), transcript variant X1-2, mRNA
HRK	1.53664	harakiri, BCL2 interacting protein (HRK), mRNA
TSC22D3	1.53177	TSC22 domain family, member 3 (TSC22D3), mRNA
SP3	1.52834	Sp3 transcription factor (SP3), partial mRNA
SEC31B	1.52359	SEC31 homolog B, COPII coat complex component (SEC31B), transcript variant X1-19, mRNA
HUWE1	1.51782	HECT, UBA and WWE domain containing 1, E3 ubiquitin protein ligase (HUWE1), transcript variant X1-10, mRNA
SBNO1	1.51655	strawberry notch homolog 1 (Drosophila) (SBNO1), mRNA
NARG2	1.51493	interactor of little elongation complex ELL subunit 2 (ICE2), transcript variant X1-4, mRNA
BTG1	1.51459	BTG anti-proliferation factor 1 (BTG1), mRNA
DPP8	1.51338	dipeptidyl-peptidase 8 (DPP8), transcript variant X1-4, mRNA
BAZ1A	1.50667	bromodomain adjacent to zinc finger domain 1A (BAZ1A), mRNA
RNFT2	1.49393	ring finger protein, transmembrane 2 (RNFT2), mRNA
PLP1	1.48666	proteolipid protein 1 (PLP1), mRNA
SHF	1.4858	Src homology 2 domain containing F (SHF), transcript variant X1-4, mRNA
ZNF624	1.48223	zinc finger protein 624 (ZNF624), mRNA
RBM12	1.47841	RNA binding motif protein 12 (RBM12), transcript variant X1-5, mRNA
SFRS18	1.47183	PNN-interacting serine/arginine-rich protein (SFRS18), mRNA
CD164	1.47019	CD164 molecule, sialomucin (CD164), mRNA
SLC27A3	1.46799	solute carrier family 27 (fatty acid transporter), member 3 (SLC27A3), partial mRNA
GUCA2B	1.46122	guanylate cyclase activator 2B (uroguanylin) (GUCA2B), mRNA
SRSF5	1.45349	serine/arginine-rich splicing factor 5 (SRSF5), transcript variant X2-4,6-8, 10-13, mRNA
TCP11L2	1.44541	T-complex protein 11-like protein 2 (LOC100523311), mRNA
PPP2R5A	1.4404	protein phosphatase 2 regulatory subunit B'alpha (PPP2R5A), mRNA
AHDC1	1.43112	AT hook, DNA binding motif, containing 1 (AHDC1), mRNA
LATS1	1.41103	large tumor suppressor kinase 1 (LATS1), transcript variant X1-3, mRNA
VWA5A	1.40607	von Willebrand factor A domain containing 5A (VWA5A), transcript variant X1-7, mRNA
ITF80	1.405	intraflagellar transport 80 (IFT80), transcript variant X1-3, mRNA
KIFC2	1.40487	kinesin family member C2 (KIFC2), mRNA
TCHP	1.40364	trichoplein, keratin filament binding (TCHP), mRNA
ST8SIA4	1.39503	ST8 alpha-N-acetyl-neuraminide alpha-2,8-sialyltransferase 4 (ST8SIA4), mRNA
PAPOLA	1.3913	poly(A) polymerase alpha (PAPOLA), transcript variant X1-4, mRNA
TRIB1	1.36134	tribbles homolog 1 (LOC100512960), partial mRNA
TXNIP	1.36086	thioredoxin interacting protein (TXNIP), mRNA
NFKBIA	1.34936	NFKB inhibitor alpha (NFKBIA), mRNA
HSPD1	1.3431	heat shock protein family D (Hsp60) member 1 (HSPD1), mRNA
ADSS	1.33898	adenylosuccinate synthase (ADSS), mRNA
CNDP2	1.33564	cytosolic non-specific dipeptidase-like (LOC100621569), transcript variant X1, mRNA
USP33	1.32129	ubiquitin specific peptidase 33 (USP33), mRNA
EPHX1	1.31844	epoxide hydrolase 1 (EPHX1), mRNA
RYR2	1.31711	ryanodine receptor 2 (cardiac) (RYR2), mRNA
DLG1	1.31629	discs, large homolog 1 (Drosophila) (DLG1), transcript variant X1-15, mRNA
UBE2J2	1.31005	ubiquitin-conjugating enzyme E2, J2 (UBE2J2), transcript variant X1, mRNA
STAT6	1.30853	signal transducer and activator of transcription 6-like (LOC100516478), mRNA
EIF4A2	1.30153	eukaryotic translation initiation factor 4A2 (EIF4A2), mRNA
PTPN13	1.30097	protein tyrosine phosphatase, non-receptor type 13 (APO-1/CD95 (Fas)-associated phosphatase) (PTPN13), transcript variant X1-8, mRNA
WTAP	1.27205	Wilms tumor 1 associated protein (WTAP), transcript variant 1, mRNA
PNRC1	1.25717	proline-rich nuclear receptor coactivator 1 (PNRC1), mRNA
GAL3ST4	1.25247	galactose-3-O-sulfotransferase 4 (GAL3ST4), transcript variant X1-2, mRNA
LDHB	1.24553	lactate dehydrogenase B (LDHB), mRNA
RPS4	1.24276	40S ribosomal protein S4, X isoform-like (LOC106509418), mRNA
EHMT2	1.24172	euchromatic histone lysine methyltransferase 2 (EHMT2), mRNA
CPXM2	1.23785	carboxypeptidase X (M14 family), member 2 (CPXM2), transcript variant X1-8, mRNA
RBM26	1.22839	RNA binding motif protein 26 (RBM26), transcript variant X7, 12-14, 18, 20-21, mRNA
YTHDC2	1.22311	YTH domain containing 2 (YTHDC2), mRNA
PTK7	1.21413	protein tyrosine kinase 7 (inactive) (PTK7), mRNA
EIF2S2	1.21176	eukaryotic translation initiation factor 2, subunit 2 beta, 38kDa (EIF2S2), mRNA
SH2B1	1.21018	SH2B adaptor protein 1 (SH2B1), transcript variant X1-2,4-5, mRNA
PPP1CC	1.20661	protein phosphatase 1 catalytic subunit gamma (PPP1CC), mRNA
MRPL18	1.20571	mitochondrial ribosomal protein L18 (MRPL18),
RBM39	1.20336	RNA binding motif protein 39 (RBM39), transcript variant X1-5, mRNA
RADIL	-1.20571	Ras association and DIL domains (RADIL), transcript variant X 1-2, mRNA
DDX55	-1.21224	DEAD (Asp-Glu-Ala-Asp) box polypeptide 55 (DDX55), transcript variant X1-2, mRNA
CTSL	-1.22382	cathepsin V (CTSV), mRNA
RPS21	-1.22598	ribosomal protein S21 (RPS21), mRNA
TKT	-1.2286	transketolase (TKT), mRNA
PPP1R13B	-1.23123	protein phosphatase 1, regulatory subunit 13B (PPP1R13B),
ARNT	-1.23237	aryl hydrocarbon receptor nuclear translocator (ARNT), mRNA
RPS24	-1.2358	ribosomal protein S24 (RPS24), transcript variant X1-6, mRNA
OPALIN	-1.23779	oligodendrocytic myelin paranodal and inner loop protein (OPALIN), mRNA
VLDLR	-1.23954	very low density lipoprotein receptor (VLDLR), mRNA
HES6	-1.24234	hes family bHLH transcription factor 6 (HES6), transcript variant X1, mRNA
EIF2S1	-1.24425	eukaryotic translation initiation factor 2, subunit 1 alpha, 35kDa (EIF2S1), transcript variant X1-2, mRNA
ATP6V1E1	-1.2478	ATPase, H+ transporting, lysosomal 31kDa, V1 subunit E1 (ATP6V1E1), mRNA
ADRB1	-1.24838	adrenoceptor beta 1 (ADRB1), mRNA
TCN2	-1.25015	transcobalamin 2 (TCN2), mRNA
TSPAN6	-1.25081	tetraspanin 6 (TSPAN6), mRNA
SYT13	-1.25179	synaptotagmin XIII (SYT13), transcript variant X 1-2, mRNA
ANAPC16	-1.25218	anaphase promoting complex subunit 16 (ANAPC16), mRNA
PLGRKT	-1.25303	plasminogen receptor, C-terminal lysine transmembrane protein (PLGRKT),
IRGQ	-1.25312	immunity-related GTPase family, Q (IRGQ), transcript variant X1-5, mRNA
RTKN	-1.2562	rhotekin-like (LOC106509779), mRNA
TMEM33	-1.26005	transmembrane protein 33 (TMEM33), transcript variant 1-2, mRNA
EGR2	-1.26256	early growth response 2 (EGR2), mRNA
FAM210B	-1.26264	family with sequence similarity 210 member B (FAM210B), mRNA
BDH2	-1.2639	3-hydroxybutyrate dehydrogenase type 2 (LOC100522692),
PLA2G6	-1.26449	phospholipase A2, group VI (cytosolic, calcium-independent) (PLA2G6), transcript variant X1-5, mRNA
AARS2	-1.26676	alanyl-tRNA synthetase 2, mitochondrial (AARS2), mRNA
TSPAN3	-1.26797	tetraspanin 3 (TSPAN3), mRNA
VEZT	-1.27131	vezatin, adherens junctions transmembrane protein (VEZT), transcript variant X1-5, mRNA
NAA25	-1.27137	N(alpha)-acetyltransferase 25, NatB auxiliary subunit (NAA25), mRNA
SEPHS1	-1.27469	selenophosphate synthetase 1 (SEPHS1), mRNA
CHERP	-1.27559	calcium homeostasis endoplasmic reticulum protein (CHERP), mRNA
IDE	-1.27684	insulin-degrading enzyme (IDE), transcript variant X1-4, mRNA
DTD1	-1.27753	D-tyrosyl-tRNA deacylase 1 (DTD1), mRNA
RPS5	-1.29032	ribosomal protein S5 (RPS5), mRNA
B3GLCT	-1.30035	beta 3-glucosyltransferase (B3GLCT), transcript variant X1-2, mRNA
TPRKB	-1.30392	TP53RK binding protein (TPRKB), mRNA
RPL30	-1.30408	ribosomal protein L30 (RPL30), mRNA
HERC1	-1.30898	HECT and RLD domain containing E3 ubiquitin protein ligase family member 1 (HERC1), mRNA
TNMD	-1.3113	tenomodulin (TNMD), mRNA
CUL7	-1.31294	cullin 7 (CUL7), partial mRNA
KNOP1	-1.31576	lysine-rich nucleolar protein 1 (KNOP1), mRNA
HR	-1.31973	HR, lysine demethylase and nuclear receptor corepressor (HR), mRNA
GCK	-1.32089	glucokinase (hexokinase 4) (GCK), transcript variant X1-2, mRNA
RPLP2	-1.32219	ribosomal protein lateral stalk subunit P2 (RPLP2), mRNA
RBMX2	-1.32726	RNA binding motif protein, X-linked 2 (RBMX2), mRNA
OXNAD1	-1.32785	oxidoreductase NAD-binding domain containing 1 (OXNAD1), transcript variant X2, mRNA
MMAA	-1.33028	methylmalonic aciduria (cobalamin deficiency) cblA type (MMAA), mRNA
NDUFAF2	-1.33628	NADH dehydrogenase (ubiquinone) complex I, assembly factor 2 (NDUFAF2), partial mRNA
RPL14	-1.3385	60S ribosomal protein L14 (LOC100623913), mRNA
CORO1A	-1.33895	coronin, actin binding protein, 1A (CORO1A), mRNA
RFC5	-1.34182	replication factor C (activator 1) 5, 36.5kDa (RFC5), mRNA
MID2	-1.34362	midline 2 (MID2), transcript variant X1-6, mRNA
GLMP	-1.34522	glycosylated lysosomal membrane protein (GLMP), transcript variant X1-2, mRNA
MBP	-1.34605	myelin basic protein (MBP), mRNA
MLH1	-1.34901	mutL homolog 1 (MLH1), mRNA
CDYL	-1.3503	chromodomain Y-like protein (LOC100155291), mRNA
TTPAL	-1.35103	tocopherol (alpha) transfer protein-like (TTPAL), mRNA
CES1	-1.35209	carboxylesterase 1 (CES1), mRNA
RPL8	-1.35666	ribosomal protein L8 (RPL8), mRNA
CDH13	-1.35796	cadherin-13-like (LOC102161033), mRNA
EEF1A1	-1.36012	eukaryotic translation elongation factor 1 alpha 1 (EEF1A1), mRNA
TRMT6	-1.36084	tRNA methyltransferase 6 (TRMT6), transcript variant X1-2, mRNA
SEC22A	-1.36247	SEC22 homolog A, vesicle trafficking protein (SEC22A), mRNA
RPS28	-1.36629	ribosomal protein S28 (RPS28), mRNA
RPL32	-1.36772	ribosomal protein L32 (RPL32), mRNA
UQCC	-1.36926	ubiquinol-cytochrome c reductase complex chaperone (UQCC), mRNA
RYR2	-1.37482	ryanodine receptor 2 (cardiac) (RYR2), mRNA
ZFAND3	-1.38123	zinc finger, AN1-type domain 3 (ZFAND3), partial mRNA
SAV1	-1.38438	salvador family WW domain containing protein 1 (SAV1), mRNA
ZBTB39	-1.3847	zinc finger and BTB domain containing 39 (ZBTB39), mRNA
BICC1	-1.38747	BicC family RNA binding protein 1 (BICC1), mRNA
TMEM3249	-1.38833	transmembrane protein 249 (TMEM249), mRNA
SIRT5	-1.38929	sirtuin 5 (SIRT5), mRNA
TATDN3	-1.38976	TatD DNase domain containing 3 (TATDN3), transcript variant X1-9, mRNA
DGKG	-1.39063	diacylglycerol kinase delta (LOC100738616), transcript variant X1-2, mRNA
MED15	-1.39182	mediator complex subunit 15 (MED15), mRNA
RPL23A	-1.39474	ribosomal protein L23a (RPL23A), mRNA
PSMB4	-1.39497	proteasome subunit beta 4 (PSMB4), mRNA
UFL1	-1.39819	UFM1 specific ligase 1 (UFL1), mRNA
CBX4	-1.39917	chromobox homolog 4 (CBX4), mRNA
DCUN1D4	-1.40035	DCN1, defective in cullin neddylation 1, domain containing 4 (DCUN1D4), transcript variant X1-3, mRNA
TCF7L1	-1.40179	transcription factor 7-like 1 (T-cell specific, HMG-box) (TCF7L1), mRNA
FEN1	-1.40313	flap structure-specific endonuclease 1 (FEN1), mRNA
MAP2K1	-1.40359	mitogen-activated protein kinase kinase 1 (MAP2K1), mRNA
ANKRD61	-1.41232	ankyrin repeat domain 61 (ANKRD61), mRNA
NIPAL3	-1.41583	NIPA-like domain containing 3 (NIPAL3), transcript variant X1-2, mRNA
COIL	-1.41624	coilin (COIL), transcript variant X2, mRNA
SEC22C	-1.41871	SEC22 homolog C, vesicle trafficking protein (SEC22C), transcript variant X1-8, mRNA
SPC25	-1.42314	SPC25, NDC80 kinetochore complex component (SPC25), transcript variant X1-3, mRNA
ATP6V1B2	-1.42623	ATPase, H+ transporting, lysosomal 56/58kDa, V1 subunit B2 (ATP6V1B2), mRNA
ARSE	-1.42948	arylsulfatase E (chondrodysplasia punctata 1) (ARSE), mRNA
GAR1	-1.42973	GAR1 homolog, ribonucleoprotein (GAR1)
PRKCH	-1.43	protein kinase C, eta (PRKCH), mRNA
RAB3GAP2	-1.43041	RAB3 GTPase activating protein subunit 2 (non-catalytic) (RAB3GAP2), mRNA
SMYD4	-1.43589	SET and MYND domain containing 4 (SMYD4), mRNA
PAX5	-1.43658	paired box 5 (PAX5), transcript variant X1-2, mRNA
MAPK8	-1.43718	mitogen-activated protein kinase 8 (MAPK8), transcript variant X1-3, mRNA
RPS18	-1.43754	ribosomal protein S18 (RPS18), mRNA
IL6	-1.43898	interleukin 6 (interferon, beta 2) (IL6), mRNA
SGIP1	-1.44193	SH3-containing GRB2-like protein 3-interacting protein 1 (LOC100620397), mRNA
MESP2	-1.44439	mesoderm posterior bHLH transcription factor 2 (MESP2), transcript variant X1-4, mRNA
MYD88	-1.44593	myeloid differentiation primary response 88 (MYD88), mRNA
RWDD3	-1.44799	RWD domain containing 3 (RWDD3), partial mRNA
SECISBP2	-1.45447	SECIS binding protein 2 (SECISBP2), partial mRNA
TOMM34	-1.46371	translocase of outer mitochondrial membrane 34 (TOMM34), mRNA
HPS4	-1.46723	Hermansky-Pudlak syndrome 4 (HPS4), transcript variant X1-4, mRNA
STMN1	-1.47109	stathmin 1 (STMN1), mRNA
INCENP	-1.48128	inner centromere protein antigens 135/155kDa (INCENP), transcript variant X1-2, mRNA
DNASE2	-1.48311	deoxyribonuclease 2, lysosomal (DNASE2), mRNA
MIEF1	-1.48517	mitochondrial elongation factor 1 (MIEF1), transcript variant X1, 3-4, mRNA
SMPD4	-1.49283	sphingomyelin phosphodiesterase 4, neutral membrane (neutral sphingomyelinase-3) (SMPD4), transcript variant X1-8, mRNA
DAB2	-1.49297	Dab, mitogen-responsive phosphoprotein, homolog 2 (Drosophila) (DAB2), transcript variant X1-3, mRNA
CTRL	-1.49593	chymotrypsin-like (CTRL), mRNA
HEXB	-1.50113	hexosaminidase subunit beta (HEXB), mRNA
RIPK2	-1.50292	receptor-interacting serine-threonine kinase 2 (RIPK2), transcript variant X1-2, mRNA
ZFAT	-1.5064	zinc finger protein ZFAT (LOC100738573), transcript variant X2, mRNA
DDX18	-1.51278	DEAD (Asp-Glu-Ala-Asp) box polypeptide 18 (DDX18), mRNA
ITGAL	-1.51546	integrin alpha-L precursor (ITGAL) mRNA, ITGAL-CD11a-1 allele, complete cds
BACE2	-1.51964	beta-site APP-cleaving enzyme 2 (BACE2), transcript variant X3, mRNA
FKBP2	-1.52548	FK506 binding protein 2, 13kDa (FKBP2), transcript variant X1-4, mRNA
CKS1B	-1.52562	CDC28 protein kinase regulatory subunit 1B (CKS1B), mRNA
UBR7	-1.53612	ubiquitin protein ligase E3 component n-recognin 7 (putative) (UBR7), mRNA
GPR180	-1.54054	G protein-coupled receptor 180 (GPR180), transcript variant X1-3, mRNA
IKBKG	-1.54639	inhibitor of kappa light polypeptide gene enhancer in B-cells, kinase gamma (IKBKG), mRNA
VRK1	-1.55052	vaccinia related kinase 1 (VRK1), mRNA
ZNF142	-1.55745	zinc finger protein 142-like (LOC100626772), mRNA
MKI67	-1.56647	nucleolar protein interacting with the FHA domain of MKI67 (NIFK), mRNA
CFB	-1.57828	complement factor B (CFB), mRNA
WIPF2	-1.58191	WAS/WASL interacting protein family member 2 (WIPF2), mRNA
ARSK	-1.58713	arylsulfatase family, member K (ARSK), transcript variant X1-2, mRNA
FRRS1	-1.5886	ferric chelate reductase 1 (FRRS1), mRNA
MTMR14	-1.59273	myotubularin related protein 14 (MTMR14), transcript variant X 1-2, mRNA
APOA2	-1.594	apolipoprotein A2 (APOA2), mRNA
ERCC4	-1.59771	DNA repair endonuclease XPF-like (LOC102165378), mRNA
CBX2	-1.60743	chromobox homolog 2 (CBX2), transcript variant X1-3, mRNA
IFNAR	-1.61533	IFNAR1 gene, IFNGR2 gene and TMEM50B gene
C8G	-1.62036	complement C8 gamma chain (C8G), mRNA
NUS1	-1.62178	NUS1 dehydrodolichyl diphosphate synthase subunit (NUS1), mRNA
AVPR1A	-1.63182	arginine vasopressin receptor 1A (AVPR1A), mRNA
PRF1	-1.64042	perforin 1 (pore forming protein) (PRF1), mRNA
HRSP12	-1.64184	heat-responsive protein 12 (HRSP12), mRNA
SMAD3	-1.6427	SMAD family member 3 (SMAD3), mRNA
NPAT	-1.64301	nuclear protein, ataxia-telangiectasia locus (NPAT), partial mRNA
ZNF211	-1.64359	zinc finger protein 211-like (LOC100513362), transcript variant X1-3, mRNA
RPLP0	-1.64467	ribosomal phosphoprotein large PO subunit (LOC100049695), mRNA
PIK3R5	-1.654	phosphoinositide-3-kinase regulatory subunit 5 (PIK3R5), mRNA
NDC1	-1.65508	NDC1 transmembrane nucleoporin (NDC1), mRNA
DNAAF2	-1.65925	dynein, axonemal, assembly factor 2 (DNAAF2), mRNA
ARHGAP44	-1.66018	Rho GTPase activating protein 44 (ARHGAP44), transcript variant X1-2,4-5, mRNA
CDK5RAP2	-1.67955	CDK5 regulatory subunit associated protein 2 (CDK5RAP2), mRNA
RAP1GAP2	-1.69553	rap1 GTPase-activating protein 2 (LOC100624704), transcript variant X1-2, mRNA
PILRA	-1.69787	paired immunoglobulin-like type 2 receptor alpha (LOC100515475), mRNA
WARS2	-1.69865	tryptophanyl tRNA synthetase 2, mitochondrial (WARS2), mRNA
NCAPD2	-1.69866	non-SMC condensin I complex, subunit D2 (NCAPD2), partial mRNA
PCSK5	-1.71782	proprotein convertase subtilisin/kexin type 5-like (LOC100621672), mRNA
INSIG2	-1.72013	insulin induced gene 2 (INSIG2), mRNA
CHD1L	-1.73634	chromodomain helicase DNA binding protein 1-like (CHD1L), transcript variant X1-8, mRNA
GRK7	-1.74003	G protein-coupled receptor kinase 7 (GRK7), mRNA
SIT1	-1.75151	signaling threshold regulating transmembrane adaptor 1 (SIT1), mRNA
ADAP2	-1.7542	ArfGAP with dual PH domains 2 (ADAP2), transcript variant X1-4, mRNA
SAMSN1	-1.76208	SAM domain, SH3 domain and nuclear localization signals 1 (SAMSN1), mRNA
CDC20	-1.76773	cell division cycle 20 (CDC20), mRNA
TICAM2	-1.77019	toll like receptor adaptor molecule 2 (TICAM2), mRNA
RCAN3	-1.77735	RCAN family member 3 (RCAN3), mRNA
HDDC3	-1.77852	HD domain containing 3 (HDDC3), mRNA
BRCA1	-1.79923	breast cancer 1, early onset (BRCA1), transcript variant X1-12, mRNA
RNASE1	-1.80376	ribonuclease A family member 1, pancreatic (RNASE1), mRNA
AURKB	-1.80613	aurora kinase B (AURKB), mRNA
MC1R	-1.81725	MC1R gene, complete cds
LCP1	-1.82337	lymphocyte cytosolic protein 1 (L-plastin) (LCP1), transcript variant X1-2, mRNA
NFE2L3	-1.82539	nuclear factor, erythroid 2-like 3 (NFE2L3), mRNA
ZNF250	-1.83806	zinc finger protein 250 (ZNF250), transcript variant X1-10, mRNA
MTX3	-1.86141	metaxin 3 (MTX3), transcript variant X1, mRNA
CWF19L1	-1.86976	CWF19-like 1, cell cycle control (S. pombe) (CWF19L1), transcript variant X1-6, mRNA
SLA-DOA	-1.89776	major histocompatibility complex, class II, DO alpha (SLA-DOA), mRNA
GK	-1.903	glycerol kinase (GK), mRNA
LGALS8	-1.90587	galectin 8 (LGALS8), mRNA
NLRP12L	-1.90745	NACHT, LRR and PYD domains-containing protein 3 (NLRP12L)
ANAPC5	-1.91235	anaphase promoting complex subunit 5 (ANAPC5),
SMYD3	-1.91289	SET and MYND domain containing 3 (SMYD3), mRNA
KBTBD11	-1.91792	kelch repeat and BTB (POZ) domain containing 11 (KBTBD11), transcript variant X1-5, mRNA
GATSL3	-1.91993	GATS protein-like 3 (GATSL3), transcript variant X1-2,4,6, mRNA
POLR3D	-1.92374	polymerase (RNA) III (DNA directed) polypeptide D, 44kDa (POLR3D), transcript variant X1-2, mRNA
GPAT	-1.9285	glycerol-3-phosphate acyltransferase, mitochondrial (GPAM), transcript variant X1-3, mRNA
DNAJC16	-1.9399	DnaJ (Hsp40) homolog, subfamily C, member 16 (DNAJC16), transcript variant X1-2, mRNA
ZNF79	-1.94608	zinc finger protein 79 pseudogene (LOC100738367)
SLCO4C1	-1.96704	solute carrier organic anion transporter family, member 4C1 (SLCO4C1), mRNA
WHAMM	-1.96963	WAS protein homolog associated with actin, golgi membranes and microtubules (WHAMM), mRNA
ESPL1	-1.97313	extra spindle pole bodies like 1, separase (ESPL1), transcript variant X1-2, mRNA
POT1	-1.98416	protection of telomeres 1 (POT1), mRNA
DNASE1	-1.99416	deoxyribonuclease 1 (DNASE1), mRNA
VWA9	-2.00121	von Willebrand factor A domain containing 9 (VWA9), transcript variant X1-2, mRNA
KIAA1671	-2.00954	KIAA1671 ortholog (KIAA1671), mRNA
MTMR8	-2.0346	myotubularin-related protein 8 (LOC100514746), mRNA
MIC-2	-2.05835	MHC class I related antigen 2 (MIC-2), mRNA
ZFP64	-2.0637	ZFP64 zinc finger protein (ZFP64), mRNA
SDR39U1	-2.07152	short chain dehydrogenase/reductase family 39U, member 1 (SDR39U1), transcript variant X1-2, mRNA
S100A7	-2.09976	S100 calcium binding protein A7 (S100A7), mRNA
EDRF1	-2.10107	erythroid differentiation regulatory factor 1 (EDRF1), transcript variant X1-3, mRNA
SERPINA12	-2.10853	serpin peptidase inhibitor, clade A (alpha-1 antiproteinase, antitrypsin), member 12 (SERPINA12), mRNA
CRADD	-2.1218	CASP2 and RIPK1 domain containing adaptor with death domain (CRADD), transcript variant X1-2, mRNA
PIK3R4	-2.12869	phosphoinositide-3-kinase, regulatory subunit 4 (PIK3R4), mRNA
PTGS1	-2.13056	prostaglandin-endoperoxide synthase 1 (prostaglandin G/H synthase and cyclooxygenase) (PTGS1), mRNA
IL10	-2.13909	interleukin 10 (IL10), mRNA
GJC2	-2.14716	gap junction protein, gamma 2, 47kDa (GJC2), transcript variant X1-4, mRNA
CHSY3	-2.14858	chondroitin sulfate synthase 3 (CHSY3), mRNA
VSIG4	-2.16194	V-set and immunoglobulin domain containing 4 (VSIG4), mRNA
DCTD	-2.18416	dCMP deaminase (DCTD), transcript variant X1-5, mRNA
PMPCA	-2.22048	peptidase (mitochondrial processing) alpha (PMPCA), mRNA
SLC35A3	-2.24857	solute carrier family 35 (UDP-N-acetylglucosamine (UDP-GlcNAc) transporter), member A3 (SLC35A3), transcript variant X1-2, mRNA
KCNIP4	-2.2487	Kv channel interacting protein 4 (KCNIP4), transcript variant X1-4, mRNA
CHGB	-2.34975	chromogranin B (CHGB), mRNA
CPB2	-2.36034	carboxypeptidase B2 (plasma) (CPB2), mRNA
AGPAT9	-2.36672	glycerol-3-phosphate acyltransferase 3 (GPAT3), transcript variant X1-2, mRNA
CCR1	-2.39636	C-C motif chemokine receptor 1 (CCR1), mRNA
LY6G6F	-2.40402	lymphocyte antigen 6 complex, locus G6F (LY6G6F), mRNA
TACC3	-2.41324	transforming, acidic coiled-coil containing protein 3 (TACC3), transcript variant X1-3, mRNA
SYT1	-2.451	synaptotagmin I (SYT1), transcript variant X1-3, mRNA
TIMELESS	-2.46833	timeless circadian clock (TIMELESS), mRNA
HCLS1	-2.51181	F-box protein 40 (FBXO40), mRNA
SLC2A6	-2.51727	solute carrier family 2 (facilitated glucose transporter), member 6 (SLC2A6), transcript variant X1-2, mRNA
IGLL5	-2.5207	immunoglobulin lambda-like polypeptide 5 (LOC100152327), mRNA
PBK	-2.54246	PDZ binding kinase (PBK), mRNA
VSIG10	-2.64323	V-set and immunoglobulin domain containing 10 (VSIG10), transcript variant X1-3, mRNA
PCK2	-2.72604	phosphoenolpyruvate carboxykinase 2, mitochondrial (PCK2), mRNA
SULT2A1	-2.76268	sulfotransferase family 2A member 1 (SULT2A1), mRNA
MSRA	-2.78565	methionine sulfoxide reductase A (MSRA), mRNA
CDCA3	-2.85378	cell division cycle associated 3 (CDCA3), transcript variant X1-4, mRNA
CHEK2	-2.90166	checkpoint kinase 2 (CHEK2), mRNA
PTTG1	-3.01863	pituitary tumor-transforming 1 (PTTG1), transcript variant X1-7, mRNA
KIF4A	-3.13717	kinesin family member 4A (KIF4A), transcript variant X1-2, mRNA
FOXM1	-3.31302	forkhead box M1 (FOXM1), transcript variant X1-3, mRNA
CLEC18A	-3.31612	C-type lectin domain family 18 member A (LOC100525922), mRNA
CCNB1	-4.64571	cyclin B1 (CCNB1), mRNA

## Sheet: Notes
Original data from the supplementary files of Maillo et al., 2015; Smits et al., 2016 and Martyniak et al., 2018 was reannotated in the following manner:
Uncharacterized proteins were queried using their Uniprot or RefSeq ID. Names where actualized according to the new version of the old entries.
If the names had remain unchanged, a BLAST search with the protein coded by the gene was done against the UniProt database for Mammalian proteins, a new name and gene symbol was only assigned if there was a clear orthologous in different mammalian species and the gene symbol was not present in UniProt for the queried species.
For the mare dataset, Ensembl gene ID present within the gene symbols where queried with BiomaRt and the entries with an anotated gene symbol where changed in the original table to that gene symbol.
The unmaped Ensembl gene IDs where queried with the tool “Retrieve ID/mapping” from UniProt, and, after checking that they corresponded to multiple similar sequences of uncharacterized proteins with transposase or retrotranscriptase activities, where filtered out
Histocompatibility complex proteins where given their correspondent human orthologous name in order to perform the cross-species comparison
