# Supplementary material for: A Comparative View on the Oviductal Environment during the Periconception Period
Source: Biomolecules. 2020 Dec 17;10(12):1690. doi: 10.3390/biom10121690 (PMC7766821; doi:10.3390/biom10121690)
Supplement: Supplementary file 1 [file biomolecules-10-01690-s001.zip › Supplementary_file/Supplementary_table_S3_Exosomal_vs_secreted.xls]

## Sheet: Mare_DOWN
Names	total	elements
Common	8	CRISPLD1
		NPNT
		SERPINA1
		MMP9
		MMP7
		TMPRSS2
		MXRA5
		NCAM1
Mare exo D	9	CA2
		DLSG1
		CRABP2
		AK4
		FOLH1
		KRT19
		HNMT
		TMC5
		SLC7A5
Mare sec D	12	TREM2
		ADAMTS18
		SFTA2
		TREM1
		PTHLH
		FGF7
		PROC
		ANGPT4
		COL4A3
		WNT2
		VIT
		CTHRC1

## Sheet: Mare_UP
Names	total	elements
Common	4	PGLYRP2
		LILRA5
		TECTA
		CFH
Mare exo U	10	ACSM1
		ADGRV1
		IFITM3
		PAH
		ACTA1
		TNFRSF8
		ANXA9
		LRRN4
		RPL7
		BST2
Mare sec U	19	PSORS1C2
		ADAMTS6
		SLIT1
		ADAMTS20
		F7
		CXCL6
		CXCL17
		IL15RA
		CD8A
		ISG15
		LECT1
		NPY
		SFTPD
		CHRDL1
		COL6A6
		SIGLEC1
		ACP7
		FOLR2
		CORIN

## Sheet: Cow_DOWN
Names	total	elements
Both	31	ACE
		LAMA3
		BGN
		QSOX1
		MFGE8
		C4A
		COL1A2
		A2M
		TIMP3
		FCGBP
		SERPING1
		LTBP3
		MUC1
		PRELP
		GRN
		CLU
		MMP7
		FBLN1
		MFAP4
		PLAT
		COL14A1
		FN1
		MUC4
		AEBP1
		DAG1
		APOE
		TGFBI
		LGALS3BP
		C3
		PSAP
		CD14
Cow sec D	11	ADAMTSL1
		CXCL6
		PDYN
		CCL20
		MATN4
		CXCL3
		IGFBP5
		MSLN
		CX3CL1
		CXCL2
		PLTP
Cow exo D	33	ACTN4
		SLC1A4
		RPS3A
		SERINC2
		HSPA2
		TOLLIP
		PLD3
		MHC-I
		PLBD2
		OPCML
		ICOSLG
		MYH9
		CLSTN1
		ANPEP
		A4GALT
		JUP
		CD74
		EPHB1
		BCAM
		ANO1
		TPP1
		COMT
		TACSTD2
		CLDN3
		ENTPD2
		VAT1
		MYH14
		KRT5
		DSP
		CTSA
		ARSA
		MYADM
		PLOD3

## Sheet: Cow_UP
Names	total	elements
Both	6	SEMA3C
		PIP
		ACPP
		SLPI
		TFRC
		DPP4
Cow sec U	5	MMRN1
		BMP5
		KERA
		ECM2
		EMCN
Cow exo U	14	HEXB
		PFFIA2
		CYP2J2
		RHOBTB3
		DNM3
		KIF27
		DBI
		SLK
		GSTA5
		CD70
		GOLGA4
		EEA1
		ACSL4
		MYLK

## Sheet: Sow_DOWN
Names	total	elements
Both	11	DNASE1
		CFB
		EEF1A1
		C8G
		S100A7
		HEXB
		CPB2
		TCN2
		APOA2
		CDH13
		CTSL
Sow sec D	6	PRF1
		MBP
		IL10
		ARSK
		PCSK5
		IL6
Sow exo D	44	PCK2
		CORO1A
		MSRA
		MESP2
		TMEM33
		STMN1
		VSIG4
		RPLP0
		RPS28
		PILRA
		MID2
		LCP1
		EIF2S1
		MAP2K1
		PRKCH
		SLCO4C1
		LGALS8
		GPR180
		RPL14
		TKT
		PTGS1
		DNASE2
		IGLL5
		DCTD
		RNASE1
		DAB2
		ARSE
		ATP6V1E1
		CDK5RAP2
		RPS18
		RPL23A
		TSPAN3
		RYR2
		GK
		RPS5
		BDH2
		ATP6V1B2
		RPL30
		FKBP2
		TSPAN6
		RPLP2
		SIT1
		ITGAL
		PSMB4

## Sheet: Sow_UP
Names	total	elements
Both	5	ANGPT1
		GUCA2B
		CFH
		MVP
		HUWE1
Sow sec U	1	CD164
Sow exo U	13	GAL3ST4
		LDHB
		HSPD1
		EIF3A
		DLG1
		NIPBL
		GOLGA4
		PEX1
		RPS2
		RPS4X
		PTPN13
		ADSS
		CNDP2
